# Supplementary material for: Accessing parity-forbidden d-d transitions for photocatalytic CO2 reduction driven by infrared light
Source: Nat Commun. 2023 Jul 7;14:4034. doi: 10.1038/s41467-023-39666-0 (PMC10328996; doi:10.1038/s41467-023-39666-0)
Supplement: Supplementary file 3 — Source Data [file 41467_2023_39666_MOESM3_ESM.zip]

Archive with 10 entries (9 files):
- Source Data Figures/
- __MACOSX/._Source Data Figures
- Source Data Figures/Source Data Fig. 5.xlsx
- __MACOSX/Source Data Figures/._Source Data Fig. 5.xlsx
- Source Data Figures/Source Data Fig. 4.xlsx
- __MACOSX/Source Data Figures/._Source Data Fig. 4.xlsx
- Source Data Figures/Source Data Fig. 3.xlsx
- __MACOSX/Source Data Figures/._Source Data Fig. 3.xlsx
- Source Data Figures/Source Data Fig. 2.xlsx
- __MACOSX/Source Data Figures/._Source Data Fig. 2.xlsx
