# Supplementary material for: Accessing parity-forbidden d-d transitions for photocatalytic CO2 reduction driven by infrared light
Source: Nat Commun. 2023 Jul 7;14:4034. doi: 10.1038/s41467-023-39666-0 (PMC10328996; doi:10.1038/s41467-023-39666-0)
Supplement: Supplementary file 3 — Source Data [file 41467_2023_39666_MOESM3_ESM.zip › Source Data Figures/Source Data Fig. 5.xlsx]

## Sheet: Fig. 5a
Wavenumber (cm-1)	0 min	2 min	4 min	6 min	8 min	10 min	12 min	14 min	16 min	20 min
651.832	109.266	106.796	98.1612	97.4388	96.5939	95.0745	91.8741	101.398	92.4052	98.7996
655.689	108.547	106.533	98.4094	98.0948	98.2518	95.3182	98.2299	100.655	93.3428	99.428
659.547	107.467	103.843	98.2468	100.552	99.6663	100.283	100.256	98.7083	94.8452	99.8595
663.404	103.839	103.15	95.6718	99.9183	100.095	100.581	98.8947	99.5403	96.8927	100.001
667.26	103.382	103.026	96.8169	101.593	99.325	99.534	101.069	99.6363	99.8301	101.257
671.117	101.546	98.3474	97.3581	101.122	99.7684	100.491	100.616	100.506	100.474	100.88
674.975	99.6919	96.2536	96.4382	99.346	99.4321	99.083	99.2178	99.6842	99.3725	100.143
678.832	101.556	94.4329	96.6483	100.255	99.2045	98.9838	100.42	99.0852	99.9521	99.8072
682.688	103.579	92.5947	97.7812	99.8779	100.149	99.0292	100.206	99.7956	99.8041	99.6372
686.545	102.833	93.2515	99.9331	100.35	100.058	101.1	99.8674	101.675	99.7538	99.039
690.403	102.569	93.4413	101.02	98.9164	99.5078	100.445	99.7281	101.138	98.4472	99.588
694.26	103.101	92.7825	100.577	100.687	100.709	99.1776	99.6979	100.929	97.8857	101.551
698.116	99.934	90.621	98.1776	99.9635	98.7717	98.9176	97.7217	99.4628	99.6758	98.4988
701.973	98.7069	90.7548	98.6462	99.0381	99.4133	99.6409	99.6885	99.3459	100.636	98.8393
705.83	100.28	93.1496	100.997	98.8186	100.044	101.047	99.7134	101.293	101.555	99.6226
709.687	101.993	94.4111	100.166	99.9882	99.0077	99.978	99.6202	99.7819	100.008	99.8979
713.544	101.514	92.6495	99.5816	99.9831	99.8449	99.3702	100.84	99.7638	99.9437	99.5765
717.401	100.475	91.7632	99.24	98.9027	99.2246	98.3623	99.2835	99.6366	98.6151	98.8152
721.258	100.218	93.7775	98.7638	98.1171	98.1195	101.742	97.4838	98.9861	98.2811	99.1219
725.115	101.508	97.5673	99.3872	100.222	99.8729	102.598	99.5985	100.925	100.835	101.488
728.972	102.272	99.5998	100.555	99.8549	99.3987	99.5397	100.407	100.216	100.857	101.838
732.829	101.388	100.993	100.088	100.496	102.203	100.656	100.823	101.163	100.04	100.673
736.686	100.064	98.9612	102.039	99.7201	101.914	101.026	100.044	100.633	100.072	100.938
740.543	99.2034	99.4662	100.454	98.7329	99.6373	99.5828	99.1017	98.2863	99.0748	98.2647
744.4	99.7792	99.35	100.208	100.037	99.6019	99.6331	98.2385	98.3928	99.8258	98.2953
748.257	99.822	99.2421	100.285	100.469	100.231	100.051	98.7649	98.9816	100.434	98.9632
752.114	99.5357	99.6761	99.9102	100.481	99.7019	99.9979	98.3063	99.1353	100.18	98.3569
755.971	99.2921	99.3225	99.2613	99.4322	98.6015	99.7574	98.3514	99.293	100.159	97.8288
759.828	97.1391	97.9991	98.7938	98.2735	98.1873	99.6496	98.3488	98.3882	99.4302	97.9484
763.685	96.6828	98.3978	99.698	99.2939	99.2615	97.9085	99.7401	99.8344	99.7553	99.2313
767.542	98.0883	101.137	99.3309	99.3784	98.249	99.0695	99.4987	99.3231	99.1487	99.0921
771.399	99.1561	101.086	100.035	99.8639	97.8574	99.8091	99.2162	98.7223	98.6088	98.7169
775.256	97.8927	99.3749	99.5301	99.969	99.0781	99.7587	99.3613	99.5159	98.7966	98.7769
779.113	98.0107	99.1286	100.026	100.733	99.3593	101.623	99.7904	98.977	99.8583	97.7262
782.97	99.7769	101.238	100.487	100.849	102.185	100.331	101.865	100.174	101.479	99.4097
786.827	100.223	101.708	101.126	99.7968	102.12	99.978	103.48	99.6935	103.489	99.838
790.684	100.7	99.3178	100.041	101.589	99.6276	99.5353	102.374	100.933	100.05	101.255
794.541	99.9116	99.8927	99.7181	100.241	99.1863	100.85	98.0405	98.9456	98.4077	99.5605
798.398	99.3487	99.73	99.4232	99.6291	99.1983	99.6895	97.9673	99.5606	99.0377	99.6824
802.255	99.8157	99.0956	100.199	99.7382	99.1079	99.364	98.1552	99.6209	99.269	99.6683
806.112	100.086	99.3126	100.187	100.273	98.9471	99.6142	99.8406	99.8933	99.9475	99.9354
809.969	100.02	99.4393	99.7399	99.1284	99.2784	99.903	100.646	101.318	99.5632	100.427
813.826	99.9858	99.2919	100.07	98.6184	99.2949	99.9214	101.255	101.445	99.4073	100.136
817.683	99.7543	99.4373	99.6534	98.3523	98.1697	98.9959	101.01	100.232	99.2347	98.6972
821.54	99.9116	99.996	100.066	99.0028	97.5674	99.213	100.453	99.3602	98.9342	98.7066
825.397	100.036	99.7093	100.341	98.8885	97.6793	99.9523	99.0097	99.2529	99.1983	99.2861
829.254	100.027	99.7958	99.2466	99.426	99.6273	99.8939	99.0732	100.329	98.7565	99.2589
833.111	99.7837	99.5377	99.4981	99.2622	100.302	99.7936	98.6526	100.22	99.1569	99.1863
836.968	99.8711	98.2722	99.6419	99.2997	100.098	99.4647	99.5706	99.9506	99.3662	99.3898
840.825	99.737	98.0693	99.5784	99.5687	99.9194	99.5901	98.9752	97.6707	98.6243	97.0487
844.682	100.14	98.9193	100.318	99.5228	99.3474	98.8055	99.4899	99.6996	100.168	97.1948
848.539	101.092	100.326	101.32	101.58	101.59	99.9387	100.672	101.13	100.946	99.7648
852.396	99.9645	100.761	101.099	101.839	102.023	99.5429	101.413	99.4367	99.886	99.9859
856.253	99.9714	99.6844	101.076	100.023	98.5683	101.052	99.9714	99.7521	99.6368	101.12
860.11	100.019	100.105	98.7525	100.837	98.8666	100.299	99.6723	99.7574	99.5735	100.679
863.967	99.7793	99.0382	99.2821	101.118	98.8248	99.6876	99.505	99.4757	99.626	99.5333
867.824	99.9181	99.0707	99.3794	101.008	99.4089	100.812	99.2405	99.4689	99.7085	99.7545
871.681	99.255	98.9609	99.4965	99.85	99.3242	100.307	97.491	99.0323	99.2706	99.9371
875.538	99.895	99.6773	100.207	99.7242	99.5678	99.3921	99.2404	99.4795	99.1881	100.06
879.395	100.129	99.7722	99.7763	100.265	98.9013	99.198	100.89	99.3732	99.3712	99.7058
883.252	99.5138	99.7394	99.8595	99.9087	99.4595	100.236	100.602	100.013	99.9178	99.7596
887.109	99.7382	99.0558	99.7207	99.2582	99.6895	99.6778	99.2343	98.9829	100.156	99.7745
890.966	99.5894	99.1994	100.053	99.1006	98.8048	99.6139	99.6864	99.943	98.8393	99.4815
894.823	99.4068	100.246	99.2809	98.7287	99.2449	99.2101	99.195	98.6111	100.034	99.634
898.68	99.8268	99.1968	98.6744	100.131	99.3274	98.5538	100.943	100.195	100.611	99.1792
902.537	100.085	100.483	99.9566	100.442	98.9013	97.5877	97.2782	102.055	100.254	100.368
906.394	100.178	102.105	101.124	100.464	99.7548	99.9336	99.3623	102.265	101.11	101.36
910.251	99.6626	101.1	101.509	99.7328	97.9831	99.7189	99.4039	99.6198	101.829	100.694
914.108	99.9251	101.889	101.643	101.174	99.6109	100.519	100.352	101.926	103.501	100.575
917.965	99.6676	99.3221	99.9652	99.916	100.963	100.268	100.237	99.7771	99.5597	99.812
921.822	99.7835	98.669	100.215	98.7193	98.0549	100.116	99.6624	99.3321	99.2785	100.404
925.679	99.9168	99.2864	99.417	99.9774	99.4225	99.5153	99.0268	98.8122	100.237	100.138
929.536	100.014	99.6169	98.7902	99.6655	100.383	98.6221	99.0589	100.691	99.5287	99.789
933.393	99.599	99.0703	99.3659	98.3989	100.865	98.6968	98.5896	100.549	98.4935	99.5239
937.25	99.5834	99.5742	99.138	98.733	99.5194	99.5469	98.8115	99.7112	99.8037	99.4983
941.107	99.9135	99.012	99.1397	98.5896	99.1736	99.6869	100.029	97.2084	99.7296	99.7156
944.964	99.6718	96.9927	99.6825	98.8786	98.3373	96.5646	97.2297	98.0681	99.7199	97.4856
948.821	98.9982	98.7171	98.9922	99.6088	100.526	97.4918	97.8465	99.3234	99.8365	99.2085
952.678	100.069	102.134	101.976	102.118	102.67	102.111	101.442	101.927	103.601	102.729
956.535	100.622	99.1279	100.06	99.8316	99.7161	99.5031	100.233	100.469	100.156	100.361
960.392	99.4893	98.8537	101.179	100.147	100.185	98.6124	99.7753	100.188	98.7557	100.278
964.249	99.4281	99.0513	100.09	99.9899	100.78	97.3328	98.8594	98.9792	97.2204	99.1792
968.106	99.8341	98.415	100.242	99.5178	99.9815	96.1328	98.0594	98.4808	98.3371	99.9481
971.963	99.8261	97.7553	99.1324	99.8867	98.8046	95.1761	96.6299	98.9105	98.0058	98.1577
975.82	99.6421	98.2866	99.2813	99.121	98.4169	97.0011	96.6108	98.6378	98.2448	98.2523
979.677	99.1453	100.053	99.0852	99.7561	99.7003	100.447	99.6563	99.7533	99.8092	99.1211
983.534	99.1584	99.0532	99.6433	98.0723	98.4644	99.1477	98.0404	97.7142	97.6474	97.6391
987.391	100.162	99.6693	99.0145	97.9442	98.4299	99.4371	98.4597	98.5103	96.8525	98.2931
991.248	99.7942	100.685	100.748	99.4511	100.156	101.147	99.2759	99.8791	98.2081	100.276
995.105	99.2046	102.41	101.775	101.043	101.821	101.675	100.886	101.311	100.51	102.557
998.962	100.059	101.964	99.8608	100.118	99.8785	100.221	100.153	100.219	99.7955	102.907
1002.82	99.9505	98.5466	98.6795	99.2651	97.8601	98.4682	98.5126	98.0416	97.8606	98.895
1006.68	99.7241	96.1494	96.7487	97.1378	95.8496	95.8029	95.3931	94.3429	94.7782	96.2352
1010.53	99.8368	94.4736	94.09	94.3398	93.5215	93.15	92.4999	92.4733	92.4777	93.3213
1014.39	99.9431	93.3439	92.2081	91.9155	91.1885	91.1511	90.5614	91.257	90.5224	90.6157
1018.25	99.8564	91.9424	91.3284	90.4078	89.7751	90.025	88.8295	89.4575	88.8447	88.1074
1022.1	99.7651	90.7085	90.1332	89.0665	89.3859	88.5182	87.0681	87.8388	87.3631	86.468
1025.96	99.6201	90.1968	89.0093	88.1864	87.7621	87.233	86.1519	86.8393	86.1169	84.8726
1029.82	99.7443	90.2867	89.4485	88.9197	86.8791	87.9915	86.9539	86.9287	86.1675	84.9371
1033.67	99.7439	91.7841	90.5505	90.2223	88.8247	89.8642	89.0112	88.5555	88.1998	87.2133
1037.53	99.734	93.3916	92.1817	91.2141	90.8777	91.0947	90.9837	90.4451	89.979	90.1382
1041.39	99.9561	93.804	93.655	91.9794	91.5541	91.4346	91.7324	91.1161	90.4997	91.0024
1045.25	99.5566	93.05	92.5409	92.1289	90.2694	90.1962	90.34	90.3175	89.6195	89.2819
1049.1	99.7648	92.0683	90.8931	90.9051	89.2964	89.7335	88.942	89.2936	88.3826	88.2839
1052.96	100.105	91.4753	90.691	89.261	89.1285	89.5488	88.2316	88.7955	88.4055	87.7065
1056.82	100.267	90.9719	90.3686	89.5163	88.5508	88.788	87.8074	88.7492	88.4955	87.3321
1060.67	99.9563	90.4714	89.722	89.8913	87.7773	88.3089	88.0033	88.4827	87.9953	86.5144
1064.53	99.7404	89.8909	88.9428	88.9164	87.2282	87.6382	88.2136	87.9257	87.1333	85.827
1068.39	100.247	90.3871	89.3397	88.6533	88.4511	88.2904	89.5049	88.474	87.6495	87.4862
1072.24	100.324	91.0082	90.1401	89.7539	89.1921	89.12	90.0427	88.9917	88.9468	88.5763
1076.1	100.032	90.6848	90.3974	90.476	88.9768	89.3647	89.9339	89.1207	88.9367	88.3832
1079.96	99.2664	90.7944	90.6232	90.6999	88.8939	89.2366	90.6916	89.7879	89.163	88.8104
1083.82	99.786	92.2739	91.736	92.4396	90.5736	90.2681	92.2749	91.709	90.9618	90.5286
1087.67	100.349	93.5327	93.0374	94.3769	92.5558	92.2378	93.0458	93.1316	92.1807	91.2458
1091.53	99.8135	95.0392	95.7152	97.4435	94.7178	95.8219	95.0465	95.5324	94.7965	93.3604
1095.39	99.8183	96.8849	98.624	99.6748	98.2446	98.8313	98.4854	99.2938	98.7189	97.535
1099.24	100.03	98.0803	99.8478	99.1036	99.9432	100.186	100.12	100.176	100.396	100.276
1103.1	100.273	96.8785	98.2644	96.8487	97.434	98.1399	97.8007	97.7578	98.7626	97.9822
1106.96	99.9238	95.3337	96.7108	94.8669	95.9397	95.807	96.8309	96.5258	97.1261	96.1108
1110.82	99.7342	95.1305	95.6222	93.5549	96.5413	94.8552	97.1903	95.7611	96.3117	95.8402
1114.67	100.197	95.5486	95.9391	93.9415	97.5195	95.4574	98.1324	95.9185	96.8691	95.9008
1118.53	100.242	95.5599	96.1687	95.2882	97.4425	95.503	97.8269	96.2635	96.8294	95.3951
1122.39	99.7468	95.5114	98.1435	96.81	97.512	95.9938	97.5237	97.9863	96.6219	96.1618
1126.24	99.9837	93.9508	99.3896	97.1658	96.403	95.7144	96.6043	99.1737	96.2223	96.0139
1130.1	100.579	93.8895	99.7383	98.593	96.6128	96.6702	96.7591	99.2844	96.9029	96.2776
1133.96	100.278	94.6812	99.273	99.3603	98.2545	97.366	98.1322	97.6202	98.0106	98.1789
1137.81	99.8945	94.9865	99.8026	99.6165	99.8379	97.3712	100.057	96.7022	99.3451	99.6353
1141.67	99.9758	96.4726	97.8994	98.0136	98.6802	96.605	97.0635	95.674	97.7705	96.9977
1145.53	99.5734	98.3217	96.4081	96.8573	96.9957	98.2222	95.4734	94.9119	95.6685	95.0085
1149.38	99.7032	98.0278	96.0241	95.7937	97.6964	100.062	95.5806	93.3204	94.8668	94.4117
1153.24	100.516	97.4094	95.41	96.3422	97.8761	97.1604	95.3855	93.8113	96.1885	94.6639
1157.1	99.9938	96.5342	94.5783	96.8567	97.0441	94.6617	93.7259	93.0757	95.5044	93.1735
1160.96	99.8974	96.5927	93.9776	95.5728	96.5433	93.5373	92.8327	92.8716	94.8743	93.0686
1164.81	99.6547	95.8323	93.4764	93.2298	94.5752	91.883	92.0323	90.9509	93.6767	91.0111
1168.67	100.78	96.6603	92.3992	94.1362	94.7732	92.1136	92.8954	91.4754	93.7464	91.3848
1172.53	100.332	95.9558	91.9907	94.0738	94.1908	89.733	91.8938	90.5193	93.5661	91.875
1176.38	99.6758	93.3815	91.2184	92.4406	92.5246	89.6937	90.9433	88.6242	89.6721	90.7053
1180.24	99.859	91.4849	90.6465	90.7622	91.0293	88.6761	90.1094	87.7733	87.9921	89.7024
1184.1	100.294	90.4652	89.9809	89.9036	90.0597	88.6826	88.8671	86.413	87.6211	89.7063
1187.95	99.8741	89.0716	88.919	88.7235	88.8936	88.0732	87.6467	85.1816	86.592	88.5613
1191.81	99.8712	88.4396	88.4924	88.1234	88.4952	87.3587	87.1415	84.9702	86.244	88.2564
1195.67	99.7901	87.9514	87.9775	87.5907	87.9414	86.478	86.4722	84.6629	85.4487	87.542
1199.53	99.6723	88.0032	87.4183	87.2948	87.5465	85.9133	86.2369	84.4652	85.0742	86.7629
1203.38	99.7211	87.9466	87.5529	87.2049	87.2475	85.722	86.2319	84.335	85.1603	86.6701
1207.24	99.8455	87.9146	87.9654	87.0968	87.318	85.9894	86.282	84.0508	85.0793	86.6781
1211.1	99.9876	87.9428	87.8273	86.993	87.397	85.9146	86.1598	84.006	85.1259	86.4081
1214.95	99.8971	88.1471	87.8852	87.1248	87.4394	85.6939	85.9686	83.8866	85.2037	86.4094
1218.81	99.621	88.331	87.8359	87.108	87.355	85.5403	85.8692	83.6839	84.9973	86.3668
1222.67	99.5929	88.6184	88.0308	87.3853	87.5819	85.9131	86.1269	84.0253	85.1236	86.5035
1226.53	99.6735	89.1198	88.512	87.8723	88.0486	86.4529	86.4563	84.548	85.5186	86.9362
1230.38	99.7181	89.6918	88.9659	88.3525	88.6067	86.9481	86.9325	85.0978	85.972	87.3951
1234.24	99.6066	89.9868	89.1316	88.7602	88.9326	87.2494	87.2577	85.3737	86.3342	87.6461
1238.1	99.9079	90.2897	89.5282	89.2037	89.3315	87.5795	87.6329	85.8309	86.7766	88.0691
1241.95	99.9862	90.5142	89.9467	89.5075	89.5069	87.8643	87.9214	86.2098	87.0581	88.346
1245.81	100.079	90.8537	90.3456	89.9566	89.888	88.3126	88.3972	86.6291	87.4879	88.8
1249.67	100.127	91.3886	90.971	90.5294	90.5311	89.0146	89.055	87.2938	88.0941	89.3773
1253.52	100.127	91.9513	91.5082	91.081	91.1233	89.6907	89.6334	87.9281	88.7043	89.9391
1257.38	100.082	92.3517	91.8732	91.5121	91.5236	90.0648	90.0568	88.4411	89.1791	90.429
1261.24	100.118	92.6756	92.3117	91.9617	91.9337	90.4655	90.4806	88.9079	89.6025	90.8811
1265.1	100.012	93.0394	92.7846	92.3377	92.347	90.921	90.9343	89.3455	90.0886	91.2998
1268.95	99.987	93.3616	93.1448	92.6907	92.8271	91.4349	91.465	89.8826	90.6617	91.8351
1272.81	100.028	93.5991	93.3649	93.0535	93.2311	91.8326	91.9231	90.3696	91.1506	92.344
1276.67	100.072	93.8549	93.6954	93.4315	93.5762	92.2555	92.2896	90.8444	91.5695	92.7897
1280.52	100.07	94.1635	94.0268	93.7978	93.9442	92.6673	92.7177	91.3563	92.0267	93.2088
1284.38	100.101	94.484	94.3455	94.1154	94.3351	93.0579	93.1865	91.7845	92.5294	93.6244
1288.24	100.106	94.7355	94.681	94.4479	94.6536	93.4149	93.5357	92.1374	92.8398	93.9805
1292.09	100.06	94.8904	94.8802	94.6793	94.7807	93.6031	93.6774	92.3493	92.9969	94.1367
1295.95	100.047	95.0258	94.9445	94.7652	94.8311	93.6391	93.6951	92.394	93.0672	94.1161
1299.81	99.9909	95.1091	94.9639	94.7468	94.8106	93.5314	93.5993	92.2916	92.9269	93.9284
1303.66	99.8672	95.0891	94.8806	94.6092	94.6242	93.3137	93.3213	91.9998	92.6073	93.5356
1307.52	99.8409	95.0791	94.8353	94.5255	94.5175	93.1633	93.1367	91.8207	92.3707	93.2513
1311.38	99.8536	95.1132	94.8708	94.6023	94.6114	93.3028	93.3258	92.0158	92.6246	93.4404
1315.24	99.8993	95.322	95.0971	94.9096	94.951	93.7344	93.805	92.5323	93.2204	93.9724
1319.09	99.924	95.5533	95.4078	95.1902	95.2857	94.0762	94.152	92.9687	93.5941	94.3421
1322.95	99.8581	95.6672	95.5814	95.3147	95.3968	94.2014	94.2876	93.1607	93.6969	94.4458
1326.81	99.811	95.8076	95.7447	95.4656	95.5196	94.3508	94.4491	93.3596	93.8921	94.6376
1330.66	99.852	95.9953	95.9151	95.6754	95.7349	94.5513	94.6697	93.5955	94.1668	94.875
1334.52	99.9076	96.1144	95.9957	95.8275	95.9211	94.7452	94.8631	93.833	94.3444	95.0339
1338.38	99.9787	96.2428	96.053	95.9505	96.0731	94.9841	95.0067	94.0919	94.5216	95.2528
1342.23	99.8972	96.2685	95.9939	95.7563	95.8214	94.8185	94.7952	93.7953	94.3052	95.061
1346.09	99.8692	96.2398	95.9282	95.5244	95.563	94.5403	94.5597	93.4399	94.0151	94.7182
1349.95	99.9039	96.197	95.9325	95.427	95.4869	94.4216	94.3598	93.3311	93.8423	94.4874
1353.81	99.8293	96.039	95.7751	95.2046	95.2332	94.1212	93.944	93.0999	93.486	94.0263
1357.66	99.8016	95.9572	95.5667	95.0591	94.9403	93.755	93.7368	92.8292	93.2846	93.6679
1361.52	99.9725	96.2955	95.8834	95.4017	95.1921	94.0037	94.2058	93.1891	93.6727	94.0416
1365.38	99.9524	96.8896	96.5478	96.0393	95.9194	94.9071	94.9952	94.0695	94.4697	94.9655
1369.23	99.8499	97.0278	96.6569	96.2043	96.1825	95.2687	95.2159	94.4822	94.7547	95.226
1373.09	99.9201	96.769	96.3735	96.0551	96.055	95.0605	95.0296	94.3562	94.6673	95.0368
1376.95	99.9234	96.4152	96.0837	95.7214	95.6521	94.576	94.636	93.9044	94.2276	94.5141
1380.81	99.8447	96.1419	95.84	95.3467	95.1751	94.1333	94.179	93.4307	93.7537	94.0362
1384.66	99.8479	96.0359	95.718	95.2586	95.0834	94.0834	94.0557	93.3135	93.667	93.9424
1388.52	99.842	96.0234	95.7298	95.275	95.1846	94.1499	94.1482	93.484	93.7929	94.0666
1392.38	99.8694	96.0491	95.6803	95.2732	95.2614	94.1841	94.2497	93.6155	93.9213	94.24
1396.23	99.9075	95.991	95.6198	95.2973	95.3886	94.3523	94.529	93.899	94.1915	94.4942
1400.09	99.9326	95.8936	95.4719	95.0426	95.0803	94.0065	94.1608	93.5238	93.7209	94.0456
1403.95	99.9112	95.7448	95.3085	94.8099	94.6744	93.6559	93.7252	93.0618	93.2841	93.5284
1407.8	99.872	95.5583	95.121	94.5223	94.2862	93.2299	93.2986	92.5793	92.8366	92.9992
1411.66	99.7868	95.4792	95.0247	94.3048	94.1039	92.9653	92.9999	92.3563	92.5684	92.6935
1415.52	99.836	95.492	95.0754	94.3834	94.2536	93.2217	93.2025	92.6931	92.7733	92.8634
1419.38	99.906	95.8374	95.4887	94.9656	94.8356	93.9478	93.9228	93.5192	93.6097	93.6993
1423.23	99.8745	96.1693	95.8227	95.2643	95.0696	94.0322	94.086	93.7153	93.8101	93.8445
1427.09	99.8938	96.3531	96.0345	95.4296	95.2235	94.1212	94.2554	93.7983	93.8678	93.8159
1430.95	99.9832	96.5313	96.217	95.5466	95.3985	94.3378	94.3934	93.9672	94.0463	93.8954
1434.8	99.9283	96.8878	96.6173	95.9543	95.852	94.8282	94.8315	94.4387	94.4808	94.3855
1438.66	99.8824	97.4936	97.1788	96.5225	96.3369	95.3368	95.2949	94.9622	94.9712	94.9517
1442.52	99.773	97.9326	97.5947	96.9389	96.714	95.7103	95.6401	95.3546	95.3784	95.3128
1446.37	99.7497	98.3415	98.1555	97.6328	97.4761	96.5224	96.5031	96.2481	96.266	96.1664
1450.23	99.7078	98.896	98.8705	98.448	98.3826	97.5526	97.5629	97.4281	97.3982	97.3192
1454.09	99.7252	99.3333	99.4583	99.1579	99.2263	98.4829	98.5332	98.5745	98.5164	98.4028
1457.94	99.9708	99.8185	100.094	100.007	100.254	99.5783	99.8199	99.9379	99.856	99.7703
1461.8	99.9467	99.7883	99.9503	99.701	99.8414	99.1971	99.4399	99.368	99.4627	99.3568
1465.66	99.9097	99.5738	99.6439	99.3227	99.4242	98.7763	98.9584	98.9139	99.0556	98.8764
1469.52	99.9693	99.2891	99.3192	99.0222	99.0817	98.448	98.6224	98.6417	98.7151	98.5196
1473.37	100.127	98.8405	98.8586	98.5877	98.6186	98.0785	98.2594	98.3091	98.324	98.1201
1477.23	99.9303	98.1156	97.8397	97.394	97.3062	96.6138	96.7583	96.6625	96.6767	96.4739
1481.09	99.8487	97.6399	97.2061	96.6687	96.5542	95.7797	95.9209	95.7777	95.7454	95.5681
1484.94	99.9214	97.2982	96.8275	96.3485	96.2477	95.4929	95.6435	95.5433	95.4845	95.3208
1488.8	100.033	96.9287	96.491	96.108	96.0517	95.3648	95.5602	95.4791	95.4453	95.2999
1492.66	99.936	96.5114	95.9861	95.4399	95.359	94.6168	94.7771	94.6461	94.6127	94.4408
1496.52	99.9757	96.2616	95.6627	95.0928	95.0254	94.3202	94.4716	94.3331	94.2796	94.0697
1500.37	99.954	95.914	95.2251	94.6211	94.4204	93.7685	93.8238	93.67	93.5905	93.3714
1504.23	99.9644	95.6798	95.0204	94.3965	94.164	93.5168	93.5283	93.3933	93.2992	93.0754
1508.09	100.138	95.5006	94.8762	94.3146	94.1662	93.5157	93.5421	93.5094	93.321	92.8684
1511.94	100.03	95.2994	94.4513	93.7851	93.5545	92.8771	92.7923	92.7769	92.5686	92.1179
1515.8	100.047	95.3021	94.4203	93.8034	93.5956	93.0055	92.9142	92.9005	92.7161	92.3624
1519.66	100.149	95.4164	94.5538	94.1449	94.0465	93.5579	93.5388	93.6197	93.4753	93.0603
1523.51	100.208	95.3891	94.6	94.1727	94.2061	93.5902	93.6189	93.6801	93.4987	93.1767
1527.37	99.9402	95.1262	94.2016	93.4615	93.3367	92.6009	92.5267	92.5346	92.304	91.9865
1531.23	99.8876	95.0204	94.0093	93.1698	92.8931	92.1457	92.0215	92.0519	91.7534	91.3587
1535.09	99.9792	94.8666	93.9244	93.0596	92.8251	92.1024	91.9496	91.9893	91.6116	91.2028
1538.94	100.132	94.8594	94.037	93.1531	93.0698	92.4413	92.2803	92.3574	91.8877	91.5204
1542.8	100.169	94.6435	93.7347	92.8534	92.542	91.9	91.6405	91.6536	91.2098	90.7432
1546.66	99.8661	94.3346	93.1968	92.0478	91.457	90.4904	90.176	90.0514	89.5685	89.1286
1550.51	99.7889	94.1975	93.04	91.7637	91.1354	90.1156	89.7741	89.6705	89.1285	88.6651
1554.37	99.9027	94.2417	93.1375	91.9399	91.3586	90.3717	90.0749	89.9351	89.4841	88.9546
1558.23	99.9474	94.1624	93.0634	92.027	91.3931	90.3502	90.1886	90.0068	89.5491	89.0267
1562.08	99.87	94.0317	92.8375	91.5309	90.8456	89.7797	89.4279	89.2499	88.6364	88.1978
1565.94	99.9245	94.0104	92.8033	91.3915	90.6754	89.6782	89.2506	89.0508	88.4663	88.0504
1569.8	99.9089	94.1459	92.9179	91.4665	90.7716	89.7181	89.2796	89.1363	88.5576	88.1632
1573.65	99.9297	94.2104	92.9688	91.5532	90.9147	89.7167	89.2708	89.2275	88.6009	88.1692
1577.51	99.9806	94.37	93.1047	91.6625	90.8695	89.5452	89.0952	88.99	88.3728	87.9058
1581.37	99.9287	94.4249	93.0301	91.4613	90.5473	89.173	88.6176	88.396	87.82	87.3591
1585.22	99.9813	94.5714	93.1418	91.5785	90.6526	89.3598	88.7523	88.5693	87.9883	87.5081
1589.08	99.886	94.7636	93.4229	91.9877	91.1322	89.9782	89.4097	89.3704	88.7279	88.2709
1592.94	99.8303	95.0635	93.8852	92.5949	91.9296	90.9535	90.472	90.5253	89.8869	89.4896
1596.8	99.7848	95.4214	94.3418	93.2088	92.6951	91.8602	91.4827	91.5578	90.9641	90.633
1600.65	99.813	95.8279	94.9148	93.9184	93.5683	92.8405	92.5532	92.6741	92.1305	91.8373
1604.51	99.8081	96.1671	95.4642	94.6269	94.4561	93.8854	93.6366	93.8312	93.3541	93.05
1608.37	99.8346	96.603	96.0772	95.4148	95.3622	94.9498	94.7494	94.9955	94.5839	94.254
1612.22	99.8273	96.9378	96.5894	96.0652	96.0261	95.7745	95.6326	95.9091	95.5712	95.2803
1616.08	99.9011	97.4105	97.238	96.953	97.0065	96.9425	96.8459	97.1845	96.9412	96.6873
1619.94	99.99	97.9351	97.8264	97.7053	97.9451	97.922	97.872	98.1933	97.9719	97.7445
1623.8	100.071	98.4437	98.4529	98.3294	98.5967	98.5891	98.5778	98.8209	98.6332	98.385
1627.65	100.1	98.9889	99.0195	98.8748	99.0861	99.0542	99.0575	99.1793	99.0049	98.7595
1631.51	99.9586	99.3015	99.3361	99.192	99.3952	99.3088	99.2536	99.2881	99.1724	98.9163
1635.37	100.023	99.5978	99.7114	99.7054	99.8801	99.8096	99.7783	99.7791	99.7017	99.2639
1639.22	100.012	99.6959	99.6669	99.4113	99.4659	99.8208	99.6737	99.6522	99.5213	99.1452
1643.08	99.8969	99.8152	99.6939	99.4163	99.4838	99.9817	99.7746	99.7421	99.6066	99.3939
1646.94	100.003	99.8825	99.8269	99.7367	99.8406	100.623	100.408	100.316	100.211	100.1
1650.79	100.045	99.9252	99.925	99.9223	100.376	100.968	100.658	100.478	100.374	100.362
1654.65	99.8111	99.7584	99.5765	99.9202	100.143	100.483	99.9673	99.8786	99.6947	99.8685
1658.51	99.7271	99.815	99.5691	99.6825	100.443	99.8086	99.4216	99.9844	99.9013	99.224
1662.37	99.7016	99.9248	99.6849	99.8024	100.175	99.741	99.4894	99.9011	99.7408	99.2685
1666.22	99.7537	100.014	99.8256	99.9527	99.96	99.7423	99.6519	99.9401	99.6688	99.3663
1670.08	99.8641	100.411	99.826	100.039	99.7104	99.7559	99.9441	100.024	99.8337	99.5571
1673.94	99.7799	100.404	99.8518	100.069	100.07	100.375	100.204	100.424	100.268	99.787
1677.79	99.7891	100.373	99.7386	99.8355	100.14	100.658	99.9637	100.401	100.193	99.5231
1681.65	99.9076	100.412	99.9106	100.021	100.667	101.489	100.292	100.956	100.741	99.8576
1685.51	99.7813	99.6571	99.2079	99.3218	100.145	101.13	99.511	100.313	100.059	99.0379
1689.36	99.7139	99.5044	98.9488	98.9643	99.9275	100.185	98.8162	99.7266	99.5374	98.2622
1693.22	99.7905	99.6889	99.145	99.1608	99.8951	100.139	99.0603	99.752	99.441	98.4436
1697.08	99.863	99.8436	99.6539	99.8405	100.563	100.969	100.267	100.805	100.325	99.6489
1700.93	99.9023	99.3705	99.3967	99.5539	99.9718	100.384	99.8389	100.321	99.7952	99.3573
1704.79	99.8845	99.3443	99.6029	99.7031	99.5606	99.9102	99.5468	99.9385	99.2937	99.1419
1708.65	99.9754	99.4991	99.9077	99.95	99.3812	99.6902	99.4644	99.7314	98.9785	99.163
1712.51	99.9304	99.9232	99.5393	99.604	100.001	99.3807	99.4092	99.3655	99.672	98.9714
1716.36	99.9065	99.8075	99.5875	99.7433	100.27	99.7268	100.105	99.9028	100.097	99.6685
1720.22	99.6649	99.8645	99.5195	99.4411	99.9499	99.3284	99.8487	99.4138	99.4888	99.3063
1724.08	99.9912	99.8967	99.4074	99.2676	99.5772	99.1141	99.772	99.0623	98.98	98.9416
1727.93	99.9749	100.059	99.5481	99.484	99.629	99.4105	99.625	99.3032	99.0811	99.1761
1731.79	100.057	100.234	99.7939	99.8971	99.9974	100.093	99.927	100.02	99.6329	99.8172
1735.65	100.088	100.337	99.8812	100.021	100.002	100.303	99.7427	100.255	99.6612	99.9087
1739.51	100.038	99.894	100.228	100.312	99.8555	99.9733	100.008	100.452	100.115	100.176
1743.36	99.9828	100.052	100.348	100.425	99.5921	99.5513	100.173	100.577	100.494	100.332
1747.22	100.052	100.081	100.379	100.486	100.02	99.1498	100.311	100.789	100.893	100.558
1751.08	99.9436	99.9275	100.027	100.001	99.6878	98.9441	99.4457	99.9891	100.18	99.7669
1754.93	99.8328	99.9809	99.893	99.7572	99.7282	99.0661	98.9898	99.4965	99.8566	99.3104
1758.79	99.8974	99.7685	100.006	99.8921	100.183	99.7472	99.0937	99.6106	99.6269	99.3516
1762.65	99.9321	99.6161	100.125	100.009	99.707	99.5099	99.1494	99.6989	99.3453	99.3849
1766.5	99.8936	99.6318	99.895	99.8261	99.5021	99.5643	99.5044	99.3997	99.3529	99.6935
1770.36	99.9356	99.8137	99.9718	100.064	99.8043	100.228	99.9426	99.7746	100.077	100.158
1774.22	99.9307	99.8083	99.9185	99.9984	99.7317	100.133	99.8339	99.6529	99.9874	100.057
1778.08	99.8507	99.7409	99.7279	99.7815	99.4926	99.8388	99.5005	99.3088	99.6362	99.7414
1781.93	99.8436	99.7558	99.7387	99.8136	99.5155	99.8467	99.5249	99.2417	99.6349	99.7656
1785.79	99.8108	99.7914	99.7649	99.8341	99.5162	99.8581	99.5724	99.1703	99.6235	99.7681
1789.65	99.8754	99.8879	99.9252	100.064	99.8178	100.234	99.9775	99.5155	100.039	100.18
1793.5	99.9264	100.023	100.082	100.309	100.167	100.606	100.38	99.9171	100.472	100.618
1797.36	99.9025	100.016	100.001	100.239	100.096	100.499	100.236	99.8549	100.305	100.489
1801.22	99.8839	99.9415	99.8201	100.082	99.9077	100.253	99.9524	99.623	100.069	100.221
1805.07	99.8441	99.8628	99.6641	99.9188	99.7046	100.016	99.7159	99.3555	99.8431	99.9493
1808.93	99.832	99.7752	99.6427	99.8744	99.6493	100.028	99.7104	99.3601	99.8227	99.9463
1812.79	99.8048	99.6914	99.5911	99.7399	99.5044	99.9088	99.5458	99.2163	99.6456	99.8002
1816.64	99.7441	99.6394	99.541	99.6125	99.354	99.7301	99.3806	99.0375	99.4711	99.6203
1820.5	99.7432	99.6492	99.5845	99.6734	99.4565	99.8204	99.5028	99.1619	99.5877	99.7335
1824.36	99.802	99.6677	99.7019	99.8414	99.7097	100.11	99.8076	99.487	99.8936	100.043
1828.22	99.8475	99.6834	99.7927	99.9829	99.8886	100.354	100.052	99.787	100.175	100.289
1832.07	99.7952	99.6206	99.7094	99.8141	99.6665	100.135	99.8148	99.563	99.934	100.039
1835.93	99.7952	99.5969	99.6896	99.7229	99.5571	100.019	99.6886	99.4448	99.7893	99.9223
1839.79	99.8059	99.5825	99.7476	99.7451	99.6197	100.101	99.7718	99.6011	99.8848	100.017
1843.64	99.8868	99.6252	99.9011	100.038	99.8606	100.381	100.07	99.9842	100.224	100.294
1847.5	99.8642	99.6087	99.9481	100.112	99.7433	100.238	99.8994	99.788	100.029	100.099
1851.36	99.8101	99.5811	99.9373	100.086	99.5237	99.9955	99.6396	99.4829	99.7066	99.8262
1855.21	99.8032	99.508	99.9675	100.121	99.4329	99.9255	99.5707	99.4242	99.6222	99.7664
1859.07	99.7964	99.5485	99.9835	100.158	99.3449	99.8471	99.5007	99.3607	99.5466	99.6923
1862.93	99.8232	99.6365	100.031	100.247	99.4404	99.8888	99.4752	99.3582	99.5181	99.6754
1866.79	99.9225	99.7568	100.141	100.469	99.6928	100.159	99.6932	99.6523	99.7568	99.9082
1870.64	99.8826	99.7033	100.022	100.319	99.5093	99.9143	99.4502	99.3567	99.6837	99.89
1874.5	99.8097	99.6702	99.8987	100.101	99.2211	99.5308	99.0581	98.9966	99.435	99.7106
1878.36	99.8199	99.6972	99.8683	100.067	99.1613	99.4118	98.9451	98.9789	99.5066	99.8343
1882.21	99.8472	99.8004	99.8678	100.135	99.2377	99.4317	98.9809	99.1269	99.7527	99.7862
1886.07	99.8832	99.8792	99.9261	100.197	99.4213	99.5827	99.1598	99.4206	99.8992	99.8867
1889.93	99.9112	99.9957	100.039	100.296	99.6404	99.7947	99.3789	99.7441	100.058	100.025
1893.79	99.9042	100.129	100.135	100.356	99.7727	99.9063	99.4897	99.9557	100.096	100.048
1897.64	99.892	100.188	100.134	100.331	99.788	99.8774	99.4658	100.025	100.006	99.9468
1901.5	99.8864	100.179	100.084	100.221	99.7734	99.8205	99.4249	100.051	99.9131	99.8084
1905.36	99.8943	100.14	100.031	100.115	99.7986	99.8111	99.4526	99.9128	99.9153	99.7335
1909.21	99.9254	100.075	99.9651	100.017	99.8007	99.7762	99.4432	99.7802	99.8743	99.6183
1913.07	99.9361	100.101	99.9391	99.9592	99.8158	99.7467	99.4174	99.5903	99.775	99.4958
1916.93	99.9509	100.037	100.021	99.8752	99.7977	99.705	99.5802	99.5993	99.883	99.6011
1920.78	99.9771	99.9968	99.9698	99.8464	99.8166	99.6995	99.6179	99.6888	100.095	99.6221
1924.64	99.9881	99.9834	99.8706	99.7506	99.7296	99.5494	99.5122	99.628	100.155	99.4756
1928.5	99.9649	99.9952	99.8221	99.6774	99.6941	99.4626	99.4162	99.5974	99.9957	99.3525
1932.36	99.9836	100.043	99.8424	99.7091	99.7783	99.5046	99.4648	99.6197	99.9834	99.3975
1936.21	100.015	100.074	99.8768	99.7439	99.8724	99.5668	99.557	99.6514	99.9823	99.4738
1940.07	100.034	100.07	99.9037	99.7972	100.011	99.6835	99.7093	99.7463	100.07	99.6432
1943.93	100.071	100.094	99.9252	99.8487	100.049	99.7897	99.8392	99.8417	100.15	99.7556
1947.78	100.057	100.094	99.8746	99.7697	99.9123	99.6631	99.7365	99.6903	99.9583	99.6041
1951.64	100.026	100.069	99.8161	99.7008	99.7839	99.5149	99.6547	99.5376	99.7886	99.492
1955.5	100.019	100.067	99.7781	99.6719	99.7315	99.4691	99.6685	99.4762	99.723	99.4658
1959.35	100.01	100.047	99.7213	99.6313	99.6533	99.401	99.6325	99.3949	99.637	99.413
1963.21	100.027	100.031	99.6934	99.6118	99.6005	99.3741	99.653	99.3798	99.6054	99.4222
1967.07	100.046	100.04	99.8087	99.6166	99.5667	99.3904	99.7306	99.4079	99.5981	99.4668
1970.92	100.018	100.024	99.8513	99.5323	99.4173	99.2314	99.6269	99.2121	99.4834	99.367
1974.78	100.008	99.9711	99.8605	99.4866	99.2712	99.0631	99.511	99.0953	99.3731	99.2694
1978.64	100.01	99.8807	99.8451	99.41	99.1118	99.0127	99.4491	99.0013	99.2521	99.164
1982.5	100	99.8278	99.8119	99.3008	99.0065	98.9334	99.3721	98.8679	99.1066	99.0207
1986.35	100.016	99.7755	99.7437	99.2216	98.9421	98.9064	99.344	98.7827	99.019	98.9317
1990.21	100.06	99.7485	99.7078	99.1975	98.9546	98.9389	99.3624	98.7673	98.9838	98.891
1994.07	100.037	99.6882	99.6163	99.0608	98.8232	98.7982	99.2204	98.5744	98.7728	98.7075
1997.92	100.005	99.6459	99.5152	98.9091	98.6548	98.6133	99.039	98.322	98.5333	98.484
2001.78	100.009	99.5859	99.4021	98.7593	98.4972	98.4635	98.8822	98.1087	98.3243	98.2729
2005.64	100.015	99.4517	99.2267	98.5527	98.2817	98.2726	98.6688	97.8663	98.0624	98.0016
2009.49	99.9918	99.2891	99.0222	98.3226	98.0422	98.0515	98.4347	97.5898	97.754	97.7098
2013.35	99.9798	99.1352	98.8419	98.1207	97.8516	97.8781	98.2733	97.3573	97.4852	97.4668
2017.21	100.001	99.024	98.707	97.9598	97.7225	97.7395	98.1505	97.1795	97.2904	97.2696
2021.07	99.9822	98.9409	98.5709	97.7785	97.5382	97.5451	97.9461	96.9152	97.0309	96.9926
2024.92	99.9721	98.8687	98.4441	97.5968	97.3525	97.3774	97.7496	96.6844	96.7696	96.7409
2028.78	99.9649	98.7731	98.3202	97.4276	97.1849	97.2153	97.5703	96.4516	96.5302	96.5189
2032.64	99.934	98.643	98.1619	97.237	97.002	97.0284	97.3825	96.1871	96.279	96.2733
2036.49	99.9004	98.5235	97.9918	97.0395	96.8039	96.848	97.2064	95.9496	96.0341	96.0325
2040.35	99.8697	98.4153	97.9268	97.0244	96.7919	96.8185	97.2014	96.0751	96.1039	95.8367
2044.21	99.8193	98.3992	97.9573	97.1157	96.8977	96.9	97.2893	96.2972	96.2931	96.0823
2048.07	99.7877	98.623	98.2776	97.5064	97.3017	97.3197	97.7134	96.8412	96.8332	96.6809
2051.92	99.7781	99.0675	98.8421	98.1808	98.0191	98.0645	98.4993	97.7353	97.7343	97.626
2055.78	99.8094	99.5155	99.4109	98.862	98.7508	98.8158	99.2981	98.6485	98.6202	98.5821
2059.64	99.842	99.7779	99.8058	99.2944	99.2109	99.2929	99.7915	99.2704	99.1862	99.2246
2063.49	99.8758	99.8087	99.9283	99.4377	99.372	99.4301	99.8999	99.54	99.4257	99.5101
2067.35	99.9089	99.7824	99.9322	99.4411	99.3744	99.4903	99.8223	99.5775	99.4627	99.5314
2071.21	99.9226	99.7867	99.9807	99.4674	99.3937	99.5781	99.7779	99.637	99.5048	99.5777
2075.06	99.8458	99.7531	99.9767	99.4572	99.366	99.6427	99.7245	99.6994	99.5586	99.6297
2078.92	99.8533	99.7993	100.058	99.5343	99.443	99.793	99.758	99.8474	99.6909	99.771
2082.78	99.9637	99.9172	100.213	99.6933	99.6189	100.032	99.8541	100.08	99.893	99.9897
2086.64	100.006	99.9415	100.26	99.7353	99.6612	100.176	99.8374	100.183	99.9781	100.089
2090.49	99.9931	99.9183	100.257	99.7216	99.6405	99.9103	99.6527	100.209	99.9969	100.104
2094.35	99.9735	99.9306	100.292	99.7543	99.5357	99.671	99.5038	99.9306	100.088	99.8349
2098.21	99.9864	99.9483	100.265	99.6914	99.6116	99.6176	99.5419	99.8628	99.9968	99.7892
2102.06	99.9906	100.019	100.306	99.6906	99.7463	99.6569	99.6899	99.8952	99.9923	99.8381
2105.92	99.9927	100.071	100.34	99.6732	99.8662	99.6871	99.8146	99.9026	99.9782	99.8705
2109.78	99.9995	100.086	100.317	99.6071	99.9333	99.6471	99.8608	99.8267	99.8819	99.7977
2113.63	100.036	100.121	100.309	99.5586	99.9992	99.598	99.9112	99.7536	99.7865	99.7374
2117.49	100.08	100.173	100.322	99.5267	100.095	99.5718	99.9815	99.6999	99.7112	99.7158
2121.35	100.106	100.197	100.305	99.4553	100.162	99.5177	100.009	99.6016	99.5828	99.6398
2125.2	100.119	100.141	100.2	99.3879	100.123	99.4437	99.9381	99.518	99.4604	99.512
2129.06	100.134	100.044	100.041	99.2823	99.9265	99.3074	99.6983	99.3734	99.272	99.3116
2132.92	100.149	99.9364	99.9322	99.1412	99.7109	99.1559	99.4311	99.1944	99.0666	99.0944
2136.78	100.159	99.8115	99.8053	98.9786	99.4718	98.987	99.1477	98.9966	98.8397	98.8729
2140.63	100.162	99.6765	99.6774	98.8156	99.2112	98.8032	98.8562	98.7905	98.5902	98.6301
2144.49	100.163	99.5567	99.5537	98.667	98.9696	98.6356	98.572	98.5943	98.3648	98.4033
2148.35	100.147	99.431	99.4314	98.5148	98.746	98.47	98.3022	98.4083	98.1511	98.1852
2152.2	100.138	99.3355	99.3505	98.4086	98.5736	98.3503	98.09	98.2868	97.9905	98.0186
2156.06	100.141	99.3115	99.3406	98.3726	98.4797	98.3332	97.9619	98.2578	97.924	97.9579
2159.92	100.135	99.3138	99.3501	98.3621	98.4097	98.351	97.8515	98.2616	97.8864	97.9222
2163.78	100.12	99.2497	99.2867	98.2888	98.2541	98.264	97.6491	98.1522	97.757	97.7949
2167.63	100.104	99.1037	99.1476	98.1212	97.9863	98.0665	97.3409	97.9314	97.5095	97.5491
2171.49	100.075	98.903	98.9426	97.874	97.6607	97.9733	96.9695	97.6475	97.1867	97.215
2175.35	100.053	98.8524	98.7753	97.8944	97.3898	97.9516	96.6539	97.4223	96.9247	96.9499
2179.2	100.02	98.8696	98.7022	98.0087	97.5575	98.0435	96.866	97.5472	97.1483	97.1702
2183.06	99.9862	99.0006	98.8911	98.2719	97.8822	98.2865	97.2405	97.8426	97.545	97.5794
2186.92	99.9569	99.2021	99.1369	98.6026	98.28	98.5982	97.683	98.1977	97.995	98.0356
2190.77	99.9397	99.367	99.3275	98.8734	98.6093	98.8379	98.055	98.4813	98.3597	98.4046
2194.63	99.923	99.4509	99.442	99.049	98.8369	98.9736	98.3043	98.6543	98.6181	98.6763
2198.49	99.9095	99.5125	99.5352	99.2057	99.0488	99.0908	98.5357	98.8001	98.8584	98.9201
2202.34	99.8937	99.5802	99.6384	99.371	99.2638	99.2229	98.777	98.9514	99.097	99.1572
2206.2	99.8783	99.6451	99.7331	99.5152	99.4598	99.3303	99.0061	99.0801	99.3163	99.3791
2210.06	99.8584	99.6824	99.7673	99.6209	99.6085	99.3934	99.1842	99.151	99.2665	99.5502
2213.92	99.8199	99.6984	99.7885	99.5608	99.751	99.4352	99.3436	99.2185	99.2035	99.4555
2217.77	99.7746	99.6978	99.6618	99.4829	99.6571	99.3347	99.4788	99.1171	99.1029	99.342
2221.63	99.7092	99.6122	99.4569	99.3272	99.4739	99.154	99.2229	98.9184	98.9	99.1441
2225.49	99.6058	99.4113	99.122	99.0152	99.1275	98.8088	98.7987	98.5361	98.5242	98.7423
2229.34	99.4612	99.0923	98.6563	98.5328	98.6182	98.2875	98.185	97.9777	97.9677	98.1563
2233.2	99.2299	98.6825	98.0769	97.9222	97.9843	97.6353	97.4384	97.3014	97.2816	97.4437
2237.06	98.88	98.1966	97.4327	97.2622	97.2763	96.9142	96.6354	96.5487	96.5312	96.6774
2240.91	98.4141	97.6443	96.7312	96.553	96.506	96.1394	95.7898	95.7523	95.7375	95.8789
2244.77	97.8459	97.0491	95.9661	95.7831	95.7036	95.3432	94.9204	94.9562	94.9477	95.0757
2248.63	97.118	96.2998	95.0263	94.8152	94.7112	94.3652	93.8659	93.9741	93.9827	94.1044
2252.49	96.2832	95.4119	93.9486	93.7199	93.5766	93.2584	92.7115	92.8772	92.9214	93.0379
2256.34	95.5266	94.7088	93.0943	92.8961	92.74	92.4474	91.8732	92.125	92.2129	92.3301
2260.2	94.7976	94.1792	92.4473	92.2914	92.1393	91.8821	91.2596	91.6207	91.7529	91.88
2264.06	94.0846	93.6569	91.796	91.6504	91.5087	91.2868	90.5927	91.0535	91.2142	91.3365
2267.91	93.5869	93.1844	91.1614	91.0101	90.855	90.6322	89.8799	90.4165	90.5776	90.6755
2271.77	93.1064	92.3089	89.9989	89.7768	89.4981	89.2105	88.3532	88.9057	89.043	89.0844
2275.63	92.5498	90.7574	87.9906	87.5501	87.0209	86.5837	85.5244	86.036	86.0899	86.0811
2279.49	92.3654	88.9935	85.6654	84.8769	84.0204	83.3116	81.9651	82.3733	82.2988	82.2102
2283.34	91.7329	86.7931	82.8691	81.7267	80.5365	79.5766	77.9773	78.2906	78.0993	77.8998
2287.2	88.9398	82.8444	78.2597	76.7598	75.3149	74.2396	72.5101	72.8197	72.5779	72.3256
2291.06	84.6035	77.2163	71.9032	69.9814	68.3036	67.1314	65.2976	65.6308	65.3543	65.0877
2294.91	79.9101	70.5238	64.3456	61.8997	59.8371	58.516	56.481	56.7537	56.4058	56.105
2298.77	75.2102	63.9733	56.8301	53.9528	51.5072	50.1103	47.8113	48.0785	47.6488	47.3195
2302.63	69.7755	57.0762	49.1046	45.8748	43.1457	41.8819	39.4317	39.6787	39.1645	38.742
		49.6356	41.0825	37.389	34.3218	33.4753	31.1889	31.2797	30.5924	30.052
		40.1355		26.0597	23.2771	23.0315	21.8688	21.6397	20.2923	20.2208
					12.7703	12.7812	13.3383	14.767		13.2213
							-43.4408	-25.2577

## Sheet: Fig. 5b
	CH4	CO
Ⅰ	0
	0
	0
	0
	0
Ⅱ	1.535
	1.535
	1.535
	1.535
	1.535
Ⅲ	0.63
	0.63
	0.63
	0.63
	0.63
Ⅳ	1.495	0.64
	1.495	0.64
	1.495	0.64
	1.495	0.64
	1.495	0.64
Ⅴ	1.16
	1.16
	1.16
	1.16
	1.16
Ⅵ	1.395
	1.395
	1.395
	1.395
	1.395
Ⅶ	1.16
	1.16
	1.16
	1.16
	1.16
Ⅷ	0.205
	0.205
	0.205
	0.205
	0.205
Ⅸ	-1.19
	-1.19
	-1.19
	-1.19
	-1.19
