# Supplementary material for: Accessing parity-forbidden d-d transitions for photocatalytic CO2 reduction driven by infrared light
Source: Nat Commun. 2023 Jul 7;14:4034. doi: 10.1038/s41467-023-39666-0 (PMC10328996; doi:10.1038/s41467-023-39666-0)
Supplement: Supplementary file 3 — Source Data [file 41467_2023_39666_MOESM3_ESM.zip › Source Data Figures/Source Data Fig. 4.xlsx]

## Sheet: Fig. 4a
Wavelength (nm)	p-CSON	c-CSON
2500	0.0485038	0.0929442
2499	0.0497073	0.0947083
2498	0.04884	0.0938225
2497	0.0494886	0.0941193
2496	0.0506782	0.0969513
2495	0.050189	0.0948852
2494	0.0511715	0.095902
2493	0.0519245	0.0972565
2492	0.0522108	0.0976263
2491	0.0508781	0.096123
2490	0.0517228	0.0974798
2489	0.0522536	0.0982122
2488	0.0520589	0.0974188
2487	0.0525756	0.0970857
2486	0.0525058	0.0966481
2485	0.0515692	0.0972005
2484	0.0523293	0.0968084
2483	0.052428	0.0956321
2482	0.0516023	0.0956685
2481	0.051596	0.0961424
2480	0.0518774	0.097222
2479	0.0516702	0.0961872
2478	0.051523	0.0947674
2477	0.0498743	0.096654
2476	0.051638	0.0963564
2475	0.0528831	0.0958463
2474	0.0524239	0.0960828
2473	0.0522828	0.0962696
2472	0.0514247	0.0955587
2471	0.0521554	0.097141
2470	0.0506624	0.0947022
2469	0.0514722	0.096764
2468	0.0520662	0.096775
2467	0.0513896	0.0949865
2466	0.0516566	0.0964171
2465	0.0513447	0.0952713
2464	0.0507965	0.0950524
2463	0.0508309	0.0943181
2462	0.0507531	0.0951905
2461	0.0508008	0.0942927
2460	0.0498451	0.0930699
2459	0.0503468	0.0933494
2458	0.050189	0.0913367
2457	0.04922	0.0914222
2456	0.0503043	0.0915626
2455	0.0469849	0.0903548
2454	0.0481148	0.0885342
2453	0.0463167	0.0876428
2452	0.0456097	0.0869744
2451	0.0454588	0.0867789
2450	0.0437629	0.0854568
2449	0.0449089	0.0852759
2448	0.0436555	0.0841668
2447	0.043078	0.0826873
2446	0.0428558	0.0823642
2445	0.0414285	0.08043
2444	0.0405687	0.0799344
2443	0.0410679	0.0798949
2442	0.0401712	0.0782748
2441	0.0407349	0.0793842
2440	0.039786	0.077987
2439	0.0386629	0.0769661
2438	0.0389255	0.076646
2437	0.0392956	0.0767567
2436	0.0381361	0.0760461
2435	0.038431	0.075415
2434	0.0376978	0.0765826
2433	0.0379007	0.0747907
2432	0.0375974	0.0751572
2431	0.0382358	0.0744807
2430	0.0382646	0.0752025
2429	0.0375493	0.0759396
2428	0.0379409	0.0759237
2427	0.0377365	0.0763481
2426	0.0381285	0.0764533
2425	0.0394559	0.076994
2424	0.0382169	0.0771734
2423	0.0392682	0.076921
2422	0.0403492	0.0781455
2421	0.0412925	0.0788928
2420	0.0409119	0.078618
2419	0.0416802	0.0797383
2418	0.0425657	0.0809479
2417	0.0429609	0.0809526
2416	0.0432112	0.0820123
2415	0.0434496	0.0828411
2414	0.0444511	0.0823694
2413	0.044957	0.0836884
2412	0.0460609	0.0846659
2411	0.0465525	0.0851514
2410	0.0475992	0.0869901
2409	0.0487772	0.0872143
2408	0.0491024	0.0880695
2407	0.0489136	0.0882777
2406	0.0501403	0.0900107
2405	0.0505818	0.090215
2404	0.0515912	0.0906119
2403	0.0521571	0.0916145
2402	0.0530854	0.0925703
2401	0.0526613	0.0932753
2400	0.0545094	0.0940127
2399	0.0548556	0.0946859
2398	0.0547778	0.0953618
2397	0.0558416	0.0968885
2396	0.0563318	0.0975326
2395	0.0574638	0.0991149
2394	0.0588763	0.10032
2393	0.0595637	0.101658
2392	0.059457	0.103185
2391	0.0609321	0.10425
2390	0.0624851	0.106812
2389	0.0631849	0.108797
2388	0.064329	0.110032
2387	0.065579	0.111719
2386	0.066059	0.113685
2385	0.067874	0.116378
2384	0.0685566	0.118388
2383	0.0696071	0.119967
2382	0.0717161	0.123296
2381	0.0733618	0.12586
2380	0.0751438	0.128087
2379	0.0770949	0.130643
2378	0.0789579	0.133666
2377	0.0811353	0.13568
2376	0.0832482	0.138744
2375	0.0850888	0.141942
2374	0.0868077	0.144346
2373	0.0900944	0.147329
2372	0.0922623	0.148833
2371	0.0952052	0.15212
2370	0.0967358	0.154751
2369	0.0999268	0.15786
2368	0.102775	0.160473
2367	0.106749	0.164285
2366	0.109949	0.167509
2365	0.112614	0.170241
2364	0.116297	0.174178
2363	0.120108	0.178115
2362	0.123589	0.181573
2361	0.128218	0.185735
2360	0.131405	0.189196
2359	0.135504	0.193729
2358	0.140641	0.198426
2357	0.144383	0.201597
2356	0.148767	0.206643
2355	0.152918	0.209966
2354	0.156461	0.213929
2353	0.16014	0.218597
2352	0.163728	0.221624
2351	0.166428	0.225134
2350	0.169665	0.228299
2349	0.172864	0.232423
2348	0.175384	0.235034
2347	0.17701	0.236664
2346	0.179664	0.237905
2345	0.179598	0.238621
2344	0.180392	0.239776
2343	0.181406	0.241095
2342	0.180945	0.239056
2341	0.179415	0.239322
2340	0.178964	0.238073
2339	0.177523	0.235766
2338	0.176503	0.235106
2337	0.175395	0.234021
2336	0.172081	0.231076
2335	0.171491	0.22901
2334	0.168086	0.226637
2333	0.165739	0.224075
2332	0.16313	0.221004
2331	0.161409	0.219007
2330	0.157754	0.21518
2329	0.156245	0.213462
2328	0.153685	0.211257
2327	0.151109	0.208868
2326	0.147388	0.205681
2325	0.145724	0.203136
2324	0.142863	0.199984
2323	0.140124	0.197881
2322	0.138222	0.194869
2321	0.136059	0.192822
2320	0.133013	0.190757
2319	0.131369	0.187771
2318	0.128715	0.186336
2317	0.126282	0.183557
2316	0.124373	0.180472
2315	0.121931	0.179265
2314	0.119359	0.175624
2313	0.117392	0.173948
2312	0.114697	0.172269
2311	0.111986	0.168569
2310	0.109779	0.165694
2309	0.10776	0.162757
2308	0.104639	0.160089
2307	0.1025	0.157189
2306	0.101196	0.154487
2305	0.0968574	0.151654
2304	0.0952488	0.14947
2303	0.0932702	0.147044
2302	0.0911252	0.143208
2301	0.0889408	0.140496
2300	0.086684	0.138376
2299	0.0839944	0.134747
2298	0.0832821	0.134086
2297	0.0804548	0.130315
2296	0.0785996	0.128252
2295	0.0773791	0.125787
2294	0.0745507	0.124228
2293	0.0729152	0.121293
2292	0.0716187	0.118331
2291	0.069014	0.116261
2290	0.0675518	0.113652
2289	0.067845	0.112844
2288	0.0647123	0.111375
2287	0.0636633	0.109239
2286	0.0623146	0.106968
2285	0.0617517	0.106769
2284	0.0601503	0.104221
2283	0.0591223	0.101883
2282	0.0579168	0.102332
2281	0.0584484	0.101336
2280	0.0577122	0.101123
2279	0.0575469	0.0994119
2278	0.0570626	0.0990709
2277	0.0558232	0.0983812
2276	0.0558543	0.0970129
2275	0.0542414	0.0961679
2274	0.0532739	0.0943412
2273	0.0541224	0.094174
2272	0.0527425	0.0935989
2271	0.0522385	0.0900228
2270	0.052151	0.0899661
2269	0.0509968	0.0886667
2268	0.048808	0.0871803
2267	0.049498	0.0868341
2266	0.0474773	0.0841379
2265	0.0462432	0.0816454
2264	0.0452503	0.0803997
2263	0.0456191	0.0783035
2262	0.0426605	0.0756839
2261	0.0433669	0.075311
2260	0.0415173	0.0730228
2259	0.0395181	0.071287
2258	0.0401846	0.0705612
2257	0.0384207	0.0690502
2256	0.0365114	0.066447
2255	0.0355568	0.0648078
2254	0.0342086	0.0630349
2253	0.0329419	0.0610064
2252	0.032332	0.0604171
2251	0.0314193	0.0591619
2250	0.0300866	0.0580277
2249	0.0301262	0.0570488
2248	0.0289601	0.0552608
2247	0.0282249	0.0554557
2246	0.0279816	0.0541472
2245	0.0269181	0.0535096
2244	0.0267095	0.0521025
2243	0.0264531	0.052534
2242	0.0258526	0.0511661
2241	0.025161	0.0507468
2240	0.0249857	0.0511618
2239	0.025582	0.0506775
2238	0.0249795	0.0498366
2237	0.0251686	0.0497334
2236	0.0244019	0.0497607
2235	0.0241948	0.0495141
2234	0.0234579	0.0490724
2233	0.0240652	0.0488402
2232	0.0238749	0.0480901
2231	0.0237892	0.0483002
2230	0.022655	0.0477948
2229	0.023134	0.0482816
2228	0.0226307	0.0473431
2227	0.0220719	0.0472614
2226	0.0221608	0.0467375
2225	0.0214365	0.0460446
2224	0.0213777	0.0456776
2223	0.0217456	0.0458561
2222	0.0211488	0.0460174
2221	0.0207653	0.044874
2220	0.0200163	0.0448323
2219	0.0189359	0.0437654
2218	0.0193945	0.044109
2217	0.0189661	0.0422655
2216	0.0184919	0.0425249
2215	0.0184397	0.0419447
2214	0.0178995	0.0414654
2213	0.0177064	0.0412877
2212	0.0164425	0.0408138
2211	0.0160201	0.0392342
2210	0.0160119	0.0394758
2209	0.0151736	0.038836
2208	0.0155729	0.0382129
2207	0.0146438	0.037799
2206	0.0142075	0.0371174
2205	0.013671	0.0364212
2204	0.0134491	0.0354862
2203	0.0129605	0.0350407
2202	0.0118397	0.0343656
2201	0.0120571	0.0344524
2200	0.0112564	0.0332805
2199	0.0109003	0.0333765
2198	0.0109527	0.0327483
2197	0.0099938	0.0321396
2196	0.00921621	0.0317582
2195	0.00849639	0.0306953
2194	0.00843903	0.0307719
2193	0.00785108	0.0295091
2192	0.00792453	0.0296848
2191	0.00729305	0.0288106
2190	0.00609384	0.0279594
2189	0.00529678	0.0277316
2188	0.00465843	0.0272218
2187	0.00454458	0.0260457
2186	0.00406371	0.0256556
2185	0.00325902	0.0252886
2184	0.00269057	0.024345
2183	0.0029776	0.0235463
2182	0.0015335	0.0228805
2181	0.00200665	0.0228231
2180	0.00148697	0.0223526
2179	0.00166522	0.0214023
2178	0.00123086	0.0216094
2177	0.000223324	0.0213543
2176	-0.00104242	0.0193955
2175	0.000113447	0.0202045
2174	-0.00142383	0.0190609
2173	-0.00140592	0.0194888
2172	-0.00165933	0.0177606
2171	-0.00206735	0.0176855
2170	-0.00236888	0.0169265
2169	-0.00162797	0.0180227
2168	-0.00260546	0.0169723
2167	-0.00315031	0.016709
2166	-0.00369807	0.0152069
2165	-0.003821	0.0151398
2164	-0.00398159	0.0151417
2163	-0.00388858	0.0153499
2162	-0.00391526	0.0148559
2161	-0.0045864	0.0146195
2160	-0.00477314	0.0141259
2159	-0.00478548	0.0147809
2158	-0.00542292	0.0137625
2157	-0.0058101	0.013686
2156	-0.00575401	0.0137619
2155	-0.00482501	0.0141167
2154	-0.0057582	0.0132164
2153	-0.00565642	0.0133973
2152	-0.00599632	0.0131987
2151	-0.00546178	0.0144309
2150	-0.00707326	0.0125646
2149	-0.00594188	0.0137756
2148	-0.00476459	0.0140749
2147	-0.00591624	0.0139079
2146	-0.00589132	0.0134087
2145	-0.00557265	0.0138809
2144	-0.00574088	0.0134297
2143	-0.00541193	0.0144428
2142	-0.00560873	0.0140182
2141	-0.00628508	0.0138112
2140	-0.00607357	0.0138191
2139	-0.00559345	0.0145406
2138	-0.00609	0.0137973
2137	-0.00611645	0.0138526
2136	-0.00620797	0.0136645
2135	-0.00627523	0.0139706
2134	-0.00562059	0.0141096
2133	-0.00559928	0.0143324
2132	-0.00612804	0.0133221
2131	-0.00569862	0.013758
2130	-0.00669214	0.0130218
2129	-0.00612181	0.0134515
2128	-0.00586547	0.0130807
2127	-0.00536274	0.0142755
2126	-0.00576096	0.0143555
2125	-0.00628497	0.0129862
2124	-0.00529175	0.0134863
2123	-0.00551407	0.0140514
2122	-0.00643155	0.0129191
2121	-0.00539715	0.0134859
2120	-0.00635472	0.0131755
2119	-0.00655932	0.0129461
2118	-0.00601832	0.0136757
2117	-0.00624558	0.0138108
2116	-0.00626655	0.0125527
2115	-0.00621445	0.0132372
2114	-0.00689357	0.0124903
2113	-0.00682161	0.0125275
2112	-0.00595403	0.0126333
2111	-0.00562468	0.012834
2110	-0.00646803	0.0128181
2109	-0.00661383	0.012442
2108	-0.00631733	0.0127796
2107	-0.0067291	0.0126984
2106	-0.00666492	0.0121103
2105	-0.00591497	0.0132828
2104	-0.00541643	0.0129778
2103	-0.00706123	0.0127306
2102	-0.00650643	0.0123569
2101	-0.00582778	0.0129448
2100	-0.00541407	0.0136313
2099	-0.00600837	0.0130726
2098	-0.0057326	0.0127779
2097	-0.00569847	0.0135219
2096	-0.00565258	0.0134059
2095	-0.00580275	0.0134346
2094	-0.00578323	0.013378
2093	-0.00554985	0.013591
2092	-0.00532392	0.0141888
2091	-0.00525329	0.0139531
2090	-0.00484764	0.0143041
2089	-0.00492468	0.013744
2088	-0.00483668	0.0146332
2087	-0.00441229	0.0147645
2086	-0.00449895	0.0147543
2085	-0.00469929	0.014524
2084	-0.00401058	0.0142391
2083	-0.00440722	0.0148433
2082	-0.00456632	0.0147264
2081	-0.00430302	0.0151727
2080	-0.00441737	0.0150203
2079	-0.00398913	0.0149102
2078	-0.00374442	0.0150728
2077	-0.00375607	0.0152707
2076	-0.00358184	0.0152584
2075	-0.00347245	0.0155767
2074	-0.00351236	0.0150734
2073	-0.0024078	0.0157793
2072	-0.00264318	0.0157366
2071	-0.00351061	0.0155854
2070	-0.00285997	0.0160129
2069	-0.0026508	0.015825
2068	-0.00272473	0.0164682
2067	-0.00263227	0.0159181
2066	-0.00273873	0.0160962
2065	-0.00220454	0.0160576
2064	-0.00237408	0.0162147
2063	-0.00246155	0.0159986
2062	-0.00243627	0.0162007
2061	-0.00138569	0.0168162
2060	-0.00143843	0.0168048
2059	-0.00164772	0.0167194
2058	-0.00156875	0.0166545
2057	-0.00132128	0.0167935
2056	-0.000903412	0.017015
2055	-0.00149028	0.0166142
2054	-0.000791699	0.016942
2053	-0.000315228	0.0169948
2052	-0.000278185	0.0171136
2051	-0.000258162	0.0176173
2050	9.34494e-06	0.0173919
2049	-0.000127289	0.0176272
2048	0.000580648	0.0180664
2047	0.000298231	0.0177738
2046	0.000832929	0.0181555
2045	0.0010141	0.0182519
2044	0.000980138	0.0181692
2043	0.00144645	0.0187482
2042	0.0014462	0.01878
2041	0.00214393	0.0192133
2040	0.00186231	0.0187026
2039	0.00209882	0.01941
2038	0.00243192	0.0191037
2037	0.00233814	0.0196995
2036	0.00267609	0.0195049
2035	0.00307623	0.0197285
2034	0.00332251	0.0198747
2033	0.00327887	0.0203102
2032	0.00376367	0.0206476
2031	0.0045378	0.0209205
2030	0.00445732	0.0211727
2029	0.00464313	0.0209149
2028	0.00473589	0.0210616
2027	0.00496035	0.0215752
2026	0.00546659	0.0218034
2025	0.00553173	0.0218557
2024	0.00606176	0.0222388
2023	0.00574176	0.0223706
2022	0.00615666	0.0220527
2021	0.0058928	0.0222409
2020	0.00636093	0.0226874
2019	0.00644452	0.0226745
2018	0.00677755	0.0229662
2017	0.00683138	0.0230956
2016	0.00701981	0.023195
2015	0.00738003	0.0237755
2014	0.00795173	0.0240342
2013	0.00762623	0.023963
2012	0.00796217	0.0238177
2011	0.00831342	0.024058
2010	0.00805095	0.0243692
2009	0.00842956	0.0247365
2008	0.00890746	0.025095
2007	0.00887184	0.0247414
2006	0.00895494	0.0251431
2005	0.00925003	0.0256119
2004	0.00901641	0.0254672
2003	0.00987705	0.0259061
2002	0.00993794	0.0261729
2001	0.01011	0.0264028
2000	0.0104475	0.0271152
1999	0.0100813	0.0256525
1998	0.0105982	0.0260294
1997	0.0104101	0.0261211
1996	0.0111838	0.0265874
1995	0.0111061	0.0269048
1994	0.0117473	0.0271764
1993	0.0118568	0.0279508
1992	0.0122696	0.0278427
1991	0.012428	0.0281861
1990	0.0125777	0.028378
1989	0.0130497	0.0286161
1988	0.0132407	0.0290568
1987	0.0134899	0.0293257
1986	0.0138451	0.0301344
1985	0.0138217	0.0300943
1984	0.0142532	0.0301666
1983	0.0144328	0.0305243
1982	0.0144397	0.0307987
1981	0.0147408	0.0311349
1980	0.0152151	0.0313793
1979	0.0157996	0.0319729
1978	0.0155679	0.0321708
1977	0.0159294	0.0324905
1976	0.0163351	0.032553
1975	0.0164656	0.0327021
1974	0.0165663	0.032965
1973	0.0171917	0.0335608
1972	0.0170371	0.0335425
1971	0.0173544	0.0338408
1970	0.0172547	0.0340758
1969	0.0176626	0.0341549
1968	0.0178006	0.0345373
1967	0.0175983	0.0343414
1966	0.0177947	0.0343798
1965	0.0182794	0.0348314
1964	0.0184205	0.0349985
1963	0.0183871	0.035254
1962	0.018646	0.0352175
1961	0.0189006	0.0356621
1960	0.0188353	0.0355286
1959	0.019014	0.0359062
1958	0.0190668	0.035747
1957	0.0190518	0.0356521
1956	0.0192405	0.035961
1955	0.0191787	0.0357935
1954	0.0194236	0.0359984
1953	0.0194494	0.0360304
1952	0.0194483	0.0360878
1951	0.019242	0.0360636
1950	0.0190135	0.0357211
1949	0.0190754	0.0356652
1948	0.0192788	0.0357042
1947	0.0193838	0.0358733
1946	0.0191026	0.0355733
1945	0.0192357	0.0356424
1944	0.0188839	0.0355734
1943	0.0189189	0.0354034
1942	0.0188485	0.0352058
1941	0.0186735	0.0350332
1940	0.0184798	0.0349793
1939	0.0180439	0.0344717
1938	0.0181008	0.0347016
1937	0.0180771	0.0344831
1936	0.0176388	0.0339603
1935	0.0176271	0.0337452
1934	0.0174888	0.0335675
1933	0.0171249	0.0333603
1932	0.0168828	0.0330738
1931	0.0167384	0.0327764
1930	0.0160421	0.0324274
1929	0.0159453	0.0321208
1928	0.0158243	0.0319548
1927	0.0153768	0.0312591
1926	0.0153396	0.0314199
1925	0.0147564	0.0310794
1924	0.0143963	0.0301402
1923	0.0145488	0.0303297
1922	0.0136145	0.0297572
1921	0.0136969	0.0293836
1920	0.0132361	0.0292748
1919	0.0129306	0.029016
1918	0.0128522	0.0286785
1917	0.0121097	0.0281124
1916	0.0118235	0.0278149
1915	0.0112455	0.0271624
1914	0.0112578	0.0269923
1913	0.0108531	0.0269176
1912	0.0106916	0.0263052
1911	0.0101366	0.0260354
1910	0.00987901	0.0256673
1909	0.00930353	0.025003
1908	0.00919923	0.0247583
1907	0.00888072	0.0246409
1906	0.00836886	0.0241568
1905	0.00818689	0.0241068
1904	0.00750403	0.0234659
1903	0.00737179	0.0232706
1902	0.00687201	0.0227104
1901	0.00667034	0.0223968
1900	0.00644654	0.0223105
1899	0.0062149	0.0217833
1898	0.00613393	0.0219419
1897	0.005708	0.0216115
1896	0.00545746	0.0214899
1895	0.00511816	0.0207465
1894	0.00477802	0.0208822
1893	0.00481299	0.0207363
1892	0.00439699	0.0205669
1891	0.00424815	0.0203333
1890	0.00385815	0.0199927
1889	0.00363454	0.0198814
1888	0.0035607	0.0199674
1887	0.00308213	0.0195289
1886	0.00303218	0.0193197
1885	0.0027372	0.0191511
1884	0.00250898	0.0189165
1883	0.0023321	0.0188368
1882	0.00208108	0.0186585
1881	0.00169214	0.0184267
1880	0.00188192	0.0184574
1879	0.00162466	0.0181081
1878	0.00157948	0.018068
1877	0.0012596	0.0180646
1876	0.00114733	0.0176533
1875	0.000899744	0.0177535
1874	0.000926411	0.0177386
1873	0.000607036	0.0172935
1872	0.000634903	0.0173908
1871	0.000429402	0.0172422
1870	0.000329964	0.0171309
1869	0.000248576	0.01731
1868	0.000301469	0.0171252
1867	0.000207707	0.0172353
1866	0.000169379	0.0171364
1865	0.000126264	0.0171148
1864	0.000162827	0.017084
1863	0.000189242	0.0172424
1862	4.3853e-05	0.0171729
1861	2.63786e-05	0.0173312
1860	-1.59972e-05	0.0171583
1859	-2.58852e-05	0.0173264
1858	-0.00020797	0.017254
1857	-0.000204451	0.0172379
1856	-0.000262146	0.0172989
1855	-0.000196223	0.0172467
1854	-0.000260335	0.01711
1853	-0.000125788	0.0174461
1852	-0.00027327	0.0173387
1851	-0.000520927	0.0172843
1850	-0.000223649	0.0173575
1849	-0.000315694	0.0174759
1848	-0.000325058	0.0173515
1847	-0.000267372	0.0174329
1846	-0.00027684	0.0175479
1845	-0.000369339	0.0176479
1844	-0.000248589	0.0176659
1843	-0.000284704	0.0175842
1842	-0.000290188	0.0178124
1841	-0.000198862	0.0179928
1840	-0.000213196	0.0179034
1839	-0.000230686	0.0180901
1838	-0.000217905	0.0181324
1837	-0.000224322	0.0182365
1836	1.35645e-05	0.0184992
1835	-0.000104774	0.0183369
1834	-5.6376e-05	0.0184614
1833	-0.000130808	0.0183481
1832	-3.51517e-05	0.0186461
1831	0.000194162	0.0189994
1830	0.000234953	0.0190366
1829	0.00036328	0.01918
1828	0.000323229	0.0192761
1827	0.000383644	0.0193501
1826	0.000491464	0.0194796
1825	0.000545086	0.0195331
1824	0.00048426	0.0195584
1823	0.000518443	0.0197517
1822	0.000532516	0.019825
1821	0.000580518	0.0200203
1820	0.000623912	0.0201321
1819	0.00064828	0.0203031
1818	0.000817134	0.0204079
1817	0.00106618	0.0206567
1816	0.000944959	0.0206498
1815	0.00087518	0.0206614
1814	0.00119802	0.0210106
1813	0.00118372	0.021265
1812	0.00132947	0.0211689
1811	0.00122764	0.0213434
1810	0.00128865	0.0213459
1809	0.00141622	0.0216347
1808	0.00115948	0.0215489
1807	0.00152944	0.0218524
1806	0.00142376	0.021849
1805	0.00166756	0.0220482
1804	0.00164101	0.0221877
1803	0.00171616	0.022208
1802	0.00186996	0.0225512
1801	0.00180195	0.0226188
1800	0.00188309	0.0227843
1799	0.00180723	0.0228224
1798	0.00189619	0.0228721
1797	0.00202647	0.0231354
1796	0.00203729	0.0231539
1795	0.00204912	0.023381
1794	0.00216888	0.023536
1793	0.0023302	0.0236413
1792	0.00235503	0.023748
1791	0.00233536	0.0239564
1790	0.0024111	0.0240527
1789	0.00241248	0.0241492
1788	0.00254572	0.0243587
1787	0.00262139	0.0243906
1786	0.00266893	0.0245671
1785	0.00267906	0.0246518
1784	0.00268255	0.0246958
1783	0.002705	0.0248017
1782	0.00291992	0.0251654
1781	0.00293676	0.0252353
1780	0.00294317	0.0253083
1779	0.00319922	0.025693
1778	0.00318598	0.0256483
1777	0.00317249	0.0257561
1776	0.00325159	0.0260171
1775	0.00351581	0.0261685
1774	0.00341619	0.0263701
1773	0.00348353	0.0264828
1772	0.00345045	0.0265955
1771	0.00342772	0.0266529
1770	0.00350498	0.0266619
1769	0.00377547	0.0270026
1768	0.00378406	0.0270871
1767	0.00383757	0.0273968
1766	0.00377234	0.0272389
1765	0.00388704	0.0275087
1764	0.00397877	0.0276946
1763	0.00400634	0.0277079
1762	0.00412112	0.0280416
1761	0.0041868	0.0281492
1760	0.00419265	0.028162
1759	0.00427628	0.0283554
1758	0.00429703	0.0284309
1757	0.00436854	0.0286737
1756	0.00432569	0.0286776
1755	0.00451279	0.0289033
1754	0.00449438	0.0290516
1753	0.00461032	0.0291399
1752	0.00464807	0.0293389
1751	0.00463685	0.0294982
1750	0.00475243	0.0296235
1749	0.0047306	0.029757
1748	0.0049515	0.0300812
1747	0.00498441	0.0300044
1746	0.00496242	0.0301367
1745	0.00505132	0.0303251
1744	0.00504931	0.0304216
1743	0.00520455	0.0307209
1742	0.00521768	0.0309011
1741	0.00520778	0.03089
1740	0.00549201	0.0312237
1739	0.00546412	0.0314482
1738	0.00554274	0.0315401
1737	0.0056267	0.0316078
1736	0.00558997	0.0317739
1735	0.00562607	0.0317613
1734	0.00569681	0.0320951
1733	0.00601165	0.0321703
1732	0.00586488	0.0324405
1731	0.00606562	0.0325608
1730	0.00612784	0.0328201
1729	0.00616023	0.0328786
1728	0.00624959	0.0331868
1727	0.00638121	0.0332754
1726	0.00645056	0.0334356
1725	0.00650112	0.0335342
1724	0.00672865	0.0339118
1723	0.00668288	0.0340302
1722	0.00691895	0.0343287
1721	0.00669208	0.0342377
1720	0.00692045	0.0345928
1719	0.0070965	0.0347327
1718	0.00708887	0.0349749
1717	0.007202	0.0351659
1716	0.00726538	0.0353605
1715	0.00748865	0.0354731
1714	0.00740789	0.0355983
1713	0.00751064	0.0358184
1712	0.00764472	0.0360858
1711	0.00775349	0.0363638
1710	0.00782726	0.0363699
1709	0.0079265	0.0367189
1708	0.00796373	0.0367695
1707	0.00807677	0.0371207
1706	0.00814292	0.0371743
1705	0.00841557	0.0374909
1704	0.00838833	0.0376183
1703	0.00859555	0.0378241
1702	0.00880067	0.0380516
1701	0.00875735	0.0381299
1700	0.00902794	0.0386243
1699	0.00905392	0.0388757
1698	0.00912415	0.0389704
1697	0.00938242	0.0392582
1696	0.00942306	0.0394326
1695	0.00958721	0.039524
1694	0.00976142	0.0399483
1693	0.0098238	0.0400179
1692	0.010036	0.0402917
1691	0.0101551	0.0404062
1690	0.0102757	0.0408291
1689	0.0102958	0.0408474
1688	0.0103742	0.0410964
1687	0.010587	0.0411983
1686	0.0106996	0.04146
1685	0.0108634	0.0417326
1684	0.0108764	0.0418703
1683	0.0109273	0.0419296
1682	0.0112798	0.0423867
1681	0.0112355	0.0423762
1680	0.0113915	0.0426595
1679	0.0114675	0.0427073
1678	0.0115951	0.0429571
1677	0.0116731	0.0429399
1676	0.0116633	0.0431158
1675	0.01175	0.0432274
1674	0.0118964	0.0435383
1673	0.0119759	0.0434846
1672	0.0121129	0.0438406
1671	0.0121497	0.0439163
1670	0.0120259	0.0439674
1669	0.0122434	0.0439974
1668	0.0122941	0.0442811
1667	0.0124669	0.044434
1666	0.0125091	0.044571
1665	0.0125706	0.0446545
1664	0.0126602	0.0448386
1663	0.0126906	0.0450212
1662	0.0129094	0.0451409
1661	0.0129622	0.0455239
1660	0.0129594	0.0456542
1659	0.0132088	0.0458711
1658	0.0131368	0.0459031
1657	0.0132871	0.0460767
1656	0.0135447	0.0463556
1655	0.0136002	0.0465697
1654	0.013732	0.0468266
1653	0.0140338	0.0470857
1652	0.0139422	0.0471452
1651	0.0141205	0.047516
1650	0.0143396	0.04778
1649	0.0144521	0.0480094
1648	0.0145867	0.0483214
1647	0.0146524	0.048318
1646	0.014976	0.0486571
1645	0.0150544	0.0487869
1644	0.0151193	0.0491555
1643	0.0152347	0.0493968
1642	0.0155014	0.0496272
1641	0.0156021	0.0498557
1640	0.0157753	0.050194
1639	0.0159582	0.0504152
1638	0.0161137	0.0507167
1637	0.0162723	0.0508111
1636	0.0162873	0.0511855
1635	0.0166542	0.0514688
1634	0.0167065	0.0517268
1633	0.0169511	0.0520198
1632	0.016978	0.05229
1631	0.0172755	0.0526025
1630	0.0174672	0.0529533
1629	0.0175639	0.0531294
1628	0.0178578	0.0535092
1627	0.0181441	0.0537003
1626	0.0182452	0.054058
1625	0.0184489	0.0543448
1624	0.018538	0.0546579
1623	0.0188209	0.0547882
1622	0.0188929	0.0550186
1621	0.0191737	0.0553548
1620	0.0194666	0.0557175
1619	0.0196602	0.0560525
1618	0.0198322	0.0562578
1617	0.0198415	0.0564888
1616	0.0201414	0.0569713
1615	0.02027	0.0572018
1614	0.0205048	0.0574894
1613	0.0207259	0.057722
1612	0.0208208	0.0579024
1611	0.0210349	0.0583333
1610	0.0212427	0.0584725
1609	0.0213411	0.0588407
1608	0.0215777	0.0590478
1607	0.0219138	0.0595379
1606	0.0221383	0.0598292
1605	0.0223095	0.0601134
1604	0.0224087	0.06036
1603	0.0227224	0.060698
1602	0.0229379	0.0609956
1601	0.023034	0.0613049
1600	0.0232613	0.0614426
1599	0.023533	0.0618252
1598	0.0234877	0.0621288
1597	0.0238968	0.062662
1596	0.024016	0.0627368
1595	0.0242647	0.063062
1594	0.0244718	0.0634196
1593	0.024683	0.0637749
1592	0.0249556	0.0639408
1591	0.0251926	0.0642991
1590	0.0253447	0.064698
1589	0.0255942	0.065007
1588	0.025675	0.0652411
1587	0.0260446	0.0655697
1586	0.0261721	0.0659209
1585	0.0265045	0.0661429
1584	0.0268048	0.0664812
1583	0.0268948	0.0669345
1582	0.0272596	0.0673544
1581	0.0271614	0.0673717
1580	0.0275685	0.0679231
1579	0.0278432	0.0682978
1578	0.0280046	0.0684442
1577	0.0284297	0.0688657
1576	0.0285055	0.0691506
1575	0.0286032	0.0694522
1574	0.028891	0.069852
1573	0.029239	0.0702142
1572	0.0294445	0.0705506
1571	0.0297028	0.0708947
1570	0.0301098	0.0712929
1569	0.0303033	0.0716094
1568	0.0304387	0.0719098
1567	0.0307962	0.0722813
1566	0.0310543	0.0728295
1565	0.0313004	0.0730277
1564	0.031631	0.0733364
1563	0.0318122	0.0738144
1562	0.0320433	0.0740449
1561	0.032441	0.0744782
1560	0.0327988	0.074876
1559	0.0330898	0.0753357
1558	0.03316	0.0755967
1557	0.0333994	0.0759186
1556	0.0336897	0.0763241
1555	0.0340258	0.0768077
1554	0.0341591	0.0770209
1553	0.0343932	0.0773213
1552	0.0347915	0.0778119
1551	0.0350733	0.0782438
1550	0.0353117	0.0785042
1549	0.0357075	0.0788695
1548	0.0358696	0.0793791
1547	0.0361592	0.0797464
1546	0.036397	0.0800365
1545	0.0367298	0.0803588
1544	0.0368954	0.0807469
1543	0.0372277	0.0810092
1542	0.0374805	0.0814478
1541	0.0376999	0.0817551
1540	0.0380162	0.0823245
1539	0.0383723	0.0826329
1538	0.0386216	0.0829363
1537	0.0388645	0.0834576
1536	0.039129	0.0837237
1535	0.0394332	0.0841038
1534	0.0396991	0.0845032
1533	0.0399075	0.0848485
1532	0.0401017	0.0852753
1531	0.0406633	0.0857947
1530	0.0407047	0.085972
1529	0.0410038	0.0862995
1528	0.0412867	0.0865959
1527	0.0416566	0.0871812
1526	0.0418869	0.0874958
1525	0.0421443	0.0879015
1524	0.0423909	0.08824
1523	0.0425321	0.0885997
1522	0.0427842	0.0889433
1521	0.0431425	0.0892983
1520	0.0434348	0.0897278
1519	0.0436403	0.0901585
1518	0.0438634	0.0903453
1517	0.0441086	0.0908501
1516	0.0443556	0.091203
1515	0.0446148	0.0914459
1514	0.0448916	0.091964
1513	0.0451137	0.0922442
1512	0.0452451	0.0924526
1511	0.0455461	0.0930546
1510	0.0459642	0.0933343
1509	0.0460716	0.0936929
1508	0.0463392	0.0941066
1507	0.0465736	0.0944826
1506	0.0466967	0.0947115
1505	0.0468998	0.0952326
1504	0.0472722	0.0956816
1503	0.0473964	0.095799
1502	0.0477474	0.0963878
1501	0.0479187	0.0967028
1500	0.0481689	0.0970571
1499	0.0485138	0.097475
1498	0.0485756	0.097709
1497	0.0489362	0.0981878
1496	0.0491883	0.0985859
1495	0.04945	0.09908
1494	0.0497523	0.0994839
1493	0.0498961	0.0998765
1492	0.0501517	0.100369
1491	0.0503965	0.100638
1490	0.0506923	0.10113
1489	0.0510731	0.101553
1488	0.0513633	0.102021
1487	0.051602	0.102389
1486	0.0518031	0.102744
1485	0.0521253	0.103198
1484	0.0525007	0.103711
1483	0.0527789	0.10422
1482	0.0529935	0.104529
1481	0.0533297	0.104862
1480	0.0536038	0.105332
1479	0.0539038	0.105693
1478	0.0540785	0.106288
1477	0.0545298	0.106527
1476	0.0546185	0.107005
1475	0.0550076	0.107462
1474	0.0554625	0.107848
1473	0.0557122	0.108304
1472	0.0560696	0.10867
1471	0.0563079	0.109118
1470	0.0567103	0.109509
1469	0.0569766	0.109918
1468	0.0573114	0.110403
1467	0.0575403	0.110834
1466	0.0580122	0.111328
1465	0.0583948	0.111781
1464	0.0586779	0.112362
1463	0.0592132	0.112788
1462	0.0595108	0.113171
1461	0.0598752	0.113865
1460	0.0602635	0.114211
1459	0.0609876	0.115029
1458	0.0614112	0.11565
1457	0.062004	0.11633
1456	0.0624981	0.117027
1455	0.0630591	0.117646
1454	0.0638133	0.11846
1453	0.0646131	0.119237
1452	0.0653343	0.120193
1451	0.0659664	0.120904
1450	0.0668904	0.121738
1449	0.067599	0.122469
1448	0.0684219	0.123391
1447	0.069179	0.124117
1446	0.0701678	0.125149
1445	0.0711611	0.1262
1444	0.0721722	0.127202
1443	0.0729434	0.128209
1442	0.0739866	0.129157
1441	0.0748012	0.129955
1440	0.0755212	0.130642
1439	0.0762099	0.13142
1438	0.0769337	0.131865
1437	0.0775125	0.132475
1436	0.0779673	0.133009
1435	0.0783862	0.133438
1434	0.0784072	0.133568
1433	0.078331	0.133478
1432	0.078154	0.133303
1431	0.077803	0.132898
1430	0.0772711	0.132729
1429	0.0769417	0.132403
1428	0.0764473	0.132369
1427	0.0760118	0.131951
1426	0.0754082	0.131368
1425	0.0749882	0.131415
1424	0.0745399	0.131096
1423	0.0741369	0.130957
1422	0.0739565	0.130756
1421	0.0735616	0.130729
1420	0.0734254	0.130754
1419	0.0733682	0.131006
1418	0.0734216	0.13141
1417	0.0734995	0.131528
1416	0.0736488	0.131877
1415	0.0736956	0.13221
1414	0.0738092	0.132511
1413	0.0739068	0.132805
1412	0.0740749	0.133005
1411	0.074147	0.133443
1410	0.0742829	0.133795
1409	0.0745519	0.1343
1408	0.0748112	0.134674
1407	0.0749011	0.135087
1406	0.0751503	0.135589
1405	0.075185	0.135776
1404	0.0755404	0.136331
1403	0.0758113	0.136866
1402	0.0760319	0.137086
1401	0.076436	0.137618
1400	0.0764418	0.137944
1399	0.0767387	0.138463
1398	0.0770124	0.138846
1397	0.0772022	0.139335
1396	0.0775384	0.139858
1395	0.0777601	0.140203
1394	0.0780053	0.140556
1393	0.0783882	0.141316
1392	0.0787406	0.141759
1391	0.0788688	0.142055
1390	0.0793795	0.142468
1389	0.0795433	0.143083
1388	0.0799784	0.143597
1387	0.0804193	0.144187
1386	0.0807627	0.144638
1385	0.0810284	0.14499
1384	0.0813581	0.145579
1383	0.0819211	0.146157
1382	0.0823124	0.146643
1381	0.0827257	0.147171
1380	0.0830799	0.147712
1379	0.0835174	0.148263
1378	0.0839396	0.148751
1377	0.0843035	0.149258
1376	0.0847283	0.149853
1375	0.0852421	0.150322
1374	0.0855387	0.150906
1373	0.0858704	0.15158
1372	0.0862909	0.151972
1371	0.086732	0.152505
1370	0.0871548	0.153204
1369	0.0875103	0.153623
1368	0.0879217	0.154192
1367	0.0885489	0.154825
1366	0.0888238	0.155308
1365	0.089405	0.155977
1364	0.0899561	0.156438
1363	0.0905957	0.157172
1362	0.0910951	0.157762
1361	0.0914221	0.158361
1360	0.0921215	0.158803
1359	0.0924303	0.159275
1358	0.0930079	0.159828
1357	0.0936509	0.160596
1356	0.0940637	0.161018
1355	0.094648	0.161478
1354	0.0951205	0.162174
1353	0.0955139	0.162507
1352	0.0961023	0.16331
1351	0.096469	0.16383
1350	0.096951	0.164175
1349	0.0974279	0.16472
1348	0.0978318	0.16532
1347	0.0981609	0.165702
1346	0.0987553	0.166246
1345	0.0990405	0.166869
1344	0.0996556	0.167459
1343	0.0999536	0.167938
1342	0.100447	0.168501
1341	0.100847	0.168769
1340	0.101296	0.169553
1339	0.101582	0.170031
1338	0.102111	0.170669
1337	0.102581	0.171105
1336	0.103031	0.171744
1335	0.10349	0.172259
1334	0.104035	0.172894
1333	0.104581	0.173548
1332	0.10494	0.174111
1331	0.105491	0.174691
1330	0.105849	0.175142
1329	0.106261	0.175763
1328	0.106862	0.17642
1327	0.107254	0.177016
1326	0.107671	0.177606
1325	0.108204	0.178128
1324	0.108682	0.178738
1323	0.109326	0.17949
1322	0.109646	0.179944
1321	0.110214	0.180565
1320	0.110666	0.181265
1319	0.111291	0.182014
1318	0.111683	0.18256
1317	0.11211	0.183035
1316	0.11255	0.183604
1315	0.112984	0.184408
1314	0.113684	0.184889
1313	0.114085	0.185607
1312	0.114644	0.186271
1311	0.115118	0.186694
1310	0.115423	0.187184
1309	0.115835	0.187829
1308	0.116346	0.188357
1307	0.117155	0.189174
1306	0.117376	0.189785
1305	0.117773	0.190293
1304	0.118437	0.190884
1303	0.119083	0.191753
1302	0.119485	0.19213
1301	0.11998	0.192923
1300	0.120568	0.193503
1299	0.120931	0.193874
1298	0.121627	0.194594
1297	0.122072	0.195277
1296	0.122416	0.195697
1295	0.123015	0.196501
1294	0.123501	0.196946
1293	0.12401	0.197822
1292	0.124552	0.19829
1291	0.125038	0.198815
1290	0.125643	0.199556
1289	0.125994	0.200196
1288	0.126711	0.200863
1287	0.127155	0.201606
1286	0.127673	0.20217
1285	0.128215	0.202839
1284	0.128678	0.203367
1283	0.129153	0.203975
1282	0.129632	0.204613
1281	0.130354	0.20545
1280	0.130854	0.205908
1279	0.131231	0.206401
1278	0.13172	0.207311
1277	0.132386	0.207875
1276	0.132743	0.208222
1275	0.13346	0.209171
1274	0.13383	0.209752
1273	0.134464	0.2104
1272	0.134986	0.2111
1271	0.135428	0.211604
1270	0.136089	0.212366
1269	0.136597	0.21297
1268	0.137142	0.213599
1267	0.137565	0.214208
1266	0.138214	0.214991
1265	0.138591	0.215479
1264	0.139464	0.216334
1263	0.139675	0.216788
1262	0.140286	0.217527
1261	0.140781	0.218169
1260	0.141437	0.218804
1259	0.141851	0.219548
1258	0.142284	0.220057
1257	0.142936	0.220703
1256	0.143524	0.221432
1255	0.144028	0.222033
1254	0.144625	0.222736
1253	0.145191	0.223569
1252	0.145772	0.224075
1251	0.146104	0.224552
1250	0.146731	0.225295
1249	0.14734	0.226146
1248	0.147737	0.226681
1247	0.14845	0.227346
1246	0.148843	0.227869
1245	0.149556	0.22871
1244	0.150016	0.229244
1243	0.150423	0.229922
1242	0.150984	0.230568
1241	0.15168	0.231249
1240	0.152245	0.231976
1239	0.152714	0.232571
1238	0.153262	0.233304
1237	0.153847	0.23405
1236	0.154473	0.234657
1235	0.154907	0.235427
1234	0.155325	0.236006
1233	0.156102	0.236654
1232	0.156571	0.237526
1231	0.157195	0.238107
1230	0.157789	0.23892
1229	0.158265	0.23926
1228	0.158754	0.240078
1227	0.159413	0.240963
1226	0.159971	0.241631
1225	0.160301	0.242145
1224	0.160992	0.242945
1223	0.161738	0.243611
1222	0.162187	0.244223
1221	0.162692	0.244878
1220	0.163291	0.24552
1219	0.163896	0.246191
1218	0.164322	0.247031
1217	0.165005	0.247726
1216	0.165549	0.248468
1215	0.165998	0.249081
1214	0.166685	0.249786
1213	0.167225	0.250573
1212	0.167655	0.251304
1211	0.168289	0.251899
1210	0.168772	0.252533
1209	0.169472	0.253415
1208	0.17006	0.254105
1207	0.170427	0.254754
1206	0.171104	0.255577
1205	0.171529	0.256103
1204	0.172139	0.25692
1203	0.172726	0.257426
1202	0.173384	0.25825
1201	0.17379	0.258841
1200	0.174414	0.259713
1199	0.177117	0.262942
1198	0.177485	0.263747
1197	0.17816	0.264502
1196	0.178708	0.265228
1195	0.179374	0.265943
1194	0.179826	0.266739
1193	0.180461	0.267331
1192	0.180947	0.268244
1191	0.181288	0.268487
1190	0.182184	0.269505
1189	0.182573	0.270122
1188	0.18313	0.270746
1187	0.183696	0.271445
1186	0.184131	0.272052
1185	0.18467	0.272937
1184	0.185402	0.273563
1183	0.18577	0.274195
1182	0.18623	0.274889
1181	0.186909	0.275494
1180	0.187241	0.276125
1179	0.187859	0.276751
1178	0.188248	0.277532
1177	0.1889	0.27815
1176	0.189263	0.278721
1175	0.18972	0.279486
1174	0.19037	0.279877
1173	0.190498	0.280471
1172	0.191214	0.281162
1171	0.19172	0.28177
1170	0.192322	0.282323
1169	0.192754	0.283186
1168	0.193111	0.283437
1167	0.193593	0.284188
1166	0.193912	0.284706
1165	0.194569	0.285491
1164	0.194891	0.286083
1163	0.195525	0.286398
1162	0.195822	0.287259
1161	0.196251	0.287816
1160	0.197015	0.288378
1159	0.197413	0.289181
1158	0.197785	0.28979
1157	0.198179	0.290308
1156	0.199022	0.291259
1155	0.199372	0.292012
1154	0.19975	0.292193
1153	0.200054	0.29292
1152	0.200714	0.293519
1151	0.20114	0.294247
1150	0.2016	0.294775
1149	0.201941	0.295365
1148	0.202438	0.295866
1147	0.202917	0.296697
1146	0.203512	0.297294
1145	0.204061	0.297738
1144	0.204398	0.298603
1143	0.204946	0.299127
1142	0.205461	0.299702
1141	0.205989	0.300532
1140	0.206387	0.301262
1139	0.206602	0.301637
1138	0.207387	0.302217
1137	0.207825	0.30306
1136	0.208286	0.303592
1135	0.20864	0.304298
1134	0.209191	0.30494
1133	0.209627	0.305562
1132	0.210126	0.306103
1131	0.210524	0.306865
1130	0.211207	0.307526
1129	0.211385	0.308103
1128	0.21189	0.308691
1127	0.212517	0.309414
1126	0.212833	0.309755
1125	0.213239	0.310581
1124	0.213883	0.311142
1123	0.214362	0.311797
1122	0.214935	0.312364
1121	0.215284	0.313121
1120	0.215828	0.313548
1119	0.216237	0.314479
1118	0.216896	0.314943
1117	0.217136	0.315595
1116	0.217614	0.316146
1115	0.217937	0.316885
1114	0.218636	0.317379
1113	0.219021	0.318088
1112	0.219623	0.318864
1111	0.220141	0.319639
1110	0.220609	0.319971
1109	0.220911	0.3207
1108	0.221605	0.321453
1107	0.222131	0.322082
1106	0.222457	0.322706
1105	0.222977	0.32329
1104	0.223499	0.324169
1103	0.223898	0.324758
1102	0.224279	0.325354
1101	0.22469	0.325939
1100	0.22541	0.326631
1099	0.225825	0.327357
1098	0.226428	0.327875
1097	0.226719	0.328251
1096	0.227201	0.329007
1095	0.227794	0.329805
1094	0.228173	0.330267
1093	0.228719	0.330877
1092	0.22921	0.331575
1091	0.229701	0.332299
1090	0.230047	0.333001
1089	0.230717	0.333602
1088	0.230962	0.334199
1087	0.231405	0.334754
1086	0.232091	0.335424
1085	0.232561	0.336045
1084	0.232917	0.336875
1083	0.233574	0.337337
1082	0.233886	0.338057
1081	0.234402	0.338619
1080	0.234981	0.33937
1079	0.235404	0.33994
1078	0.236011	0.340603
1077	0.236612	0.341627
1076	0.237007	0.342032
1075	0.237476	0.342352
1074	0.23786	0.343266
1073	0.238389	0.344054
1072	0.238965	0.344546
1071	0.239518	0.345231
1070	0.239777	0.345746
1069	0.240444	0.346732
1068	0.241025	0.347157
1067	0.241385	0.347759
1066	0.242183	0.34859
1065	0.24246	0.349305
1064	0.242844	0.349939
1063	0.243372	0.350195
1062	0.243949	0.351141
1061	0.244555	0.351693
1060	0.244947	0.352438
1059	0.245459	0.353209
1058	0.246217	0.353758
1057	0.246682	0.354484
1056	0.247234	0.355111
1055	0.247838	0.355953
1054	0.248196	0.356648
1053	0.248891	0.357134
1052	0.249339	0.357848
1051	0.249854	0.358425
1050	0.250223	0.358996
1049	0.250952	0.359768
1048	0.251332	0.360512
1047	0.252074	0.361339
1046	0.252432	0.362186
1045	0.253132	0.362577
1044	0.253586	0.363335
1043	0.254117	0.36408
1042	0.254873	0.364771
1041	0.25534	0.365366
1040	0.255808	0.366087
1039	0.256516	0.366879
1038	0.257012	0.367574
1037	0.257493	0.368201
1036	0.258006	0.368927
1035	0.258745	0.369801
1034	0.25925	0.370456
1033	0.259933	0.371321
1032	0.260609	0.371998
1031	0.261149	0.372483
1030	0.26173	0.3734
1029	0.262542	0.37384
1028	0.263008	0.374838
1027	0.26343	0.375584
1026	0.264137	0.376171
1025	0.2647	0.377037
1024	0.265446	0.377798
1023	0.266169	0.378383
1022	0.266606	0.379194
1021	0.26709	0.380098
1020	0.267806	0.380691
1019	0.268345	0.381448
1018	0.269148	0.382368
1017	0.269691	0.383063
1016	0.27035	0.383732
1015	0.270707	0.384549
1014	0.271656	0.385234
1013	0.272176	0.386248
1012	0.27269	0.38686
1011	0.273693	0.387562
1010	0.274336	0.388552
1009	0.274795	0.389295
1008	0.275447	0.390224
1007	0.276083	0.391046
1006	0.276679	0.391553
1005	0.277587	0.392241
1004	0.278074	0.393313
1003	0.278683	0.394116
1002	0.279438	0.394951
1001	0.280126	0.395666
1000	0.280852	0.396412
999	0.281243	0.397169
998	0.282253	0.39805
997	0.28284	0.399153
996	0.283272	0.399541
995	0.28403	0.400511
994	0.284815	0.401526
993	0.285352	0.402007
992	0.286055	0.40325
991	0.286807	0.404006
990	0.287472	0.404871
989	0.287897	0.405409
988	0.28867	0.406212
987	0.289432	0.407035
986	0.290054	0.407709
985	0.290801	0.408761
984	0.291338	0.409607
983	0.291968	0.410349
982	0.292617	0.411116
981	0.293179	0.411927
980	0.293935	0.412874
979	0.2944	0.41376
978	0.29509	0.414121
977	0.295971	0.415444
976	0.296199	0.415777
975	0.296889	0.416765
974	0.297426	0.417547
973	0.298503	0.418596
972	0.298804	0.419297
971	0.299235	0.419881
970	0.300075	0.420875
969	0.300511	0.421389
968	0.301022	0.42201
967	0.301546	0.423066
966	0.30211	0.424146
965	0.302521	0.424773
964	0.303272	0.425549
963	0.303674	0.426303
962	0.304067	0.427034
961	0.305001	0.427884
960	0.305207	0.428419
959	0.30548	0.429108
958	0.306133	0.430051
957	0.306651	0.430904
956	0.307137	0.431233
955	0.307624	0.432254
954	0.307966	0.432973
953	0.308321	0.433458
952	0.308848	0.43455
951	0.30924	0.435304
950	0.309769	0.435872
949	0.310025	0.436707
948	0.310524	0.437415
947	0.310824	0.437962
946	0.311296	0.43862
945	0.311593	0.439386
944	0.311773	0.439934
943	0.312234	0.440597
942	0.312465	0.440983
941	0.312696	0.442057
940	0.313141	0.442784
939	0.313604	0.443212
938	0.314129	0.443772
937	0.314621	0.444077
936	0.31529	0.445117
935	0.315706	0.445395
934	0.316303	0.446204
933	0.317072	0.446742
932	0.317569	0.447439
931	0.318046	0.447842
930	0.318442	0.448649
929	0.319078	0.449359
928	0.319906	0.450149
927	0.320018	0.450362
926	0.320862	0.451109
925	0.321269	0.451527
924	0.321642	0.452109
923	0.322127	0.452801
922	0.322756	0.453485
921	0.322992	0.453739
920	0.323592	0.454347
919	0.324181	0.454539
918	0.324363	0.455472
917	0.325125	0.45558
916	0.325355	0.456487
915	0.325786	0.45689
914	0.325819	0.457054
913	0.32639	0.45767
912	0.326471	0.457591
911	0.327043	0.457395
910	0.327796	0.459486
909	0.327691	0.459823
908	0.328321	0.45978
907	0.328834	0.46046
906	0.328859	0.460142
905	0.329487	0.460985
904	0.329615	0.461621
903	0.32941	0.46184
902	0.32979	0.462196
901	0.330626	0.462816
900	0.331265	0.463236
899	0.330288	0.462505
898	0.331216	0.463405
897	0.331913	0.464349
896	0.331831	0.464152
895	0.33234	0.46425
894	0.331704	0.464774
893	0.332469	0.464924
892	0.332569	0.46574
891	0.332968	0.465869
890	0.332955	0.465562
889	0.333136	0.46634
888	0.333416	0.466791
887	0.332935	0.46618
886	0.33368	0.466917
885	0.334041	0.467065
884	0.334113	0.468148
883	0.333841	0.467263
882	0.33365	0.466718
881	0.334062	0.466801
880	0.334233	0.468234
879	0.334263	0.467901
878	0.334286	0.468746
877	0.334844	0.468407
876	0.334282	0.467904
875	0.335115	0.468167
874	0.335121	0.468104
873	0.335003	0.469222
872	0.334057	0.469918
871	0.334881	0.469714
870	0.33482	0.469624
869	0.335337	0.470905
868	0.33435	0.46863
867	0.335176	0.471166
866	0.334966	0.46825
865	0.335788	0.47062
864	0.335232	0.468548
863	0.335692	0.470508
862	0.335932	0.47109
861	0.335356	0.470876
860	0.3346	0.469412
859	0.335153	0.471725
858	0.335867	0.47328
857	0.335385	0.469439
856	0.333513	0.471888
855	0.335399	0.470577
854	0.337057	0.46992
853	0.335508	0.471089
852	0.335139	0.471118
851	0.335497	0.472863
850	0.33513	0.469447
849	0.333574	0.470482
848	0.335358	0.471129
847	0.334514	0.472057
846	0.336116	0.471693
845	0.335312	0.471132
844	0.335417	0.471249
843	0.334067	0.471408
842	0.336	0.47111
841	0.337568	0.471275
840	0.334425	0.472263
839	0.335603	0.473053
838	0.33668	0.473713
837	0.335293	0.472393
836	0.337293	0.470263
835	0.336285	0.472654
834	0.334371	0.473518
833	0.337425	0.473562
832	0.335498	0.471219
831	0.337128	0.473411
830	0.336858	0.473551
829	0.337298	0.476076
828	0.335048	0.473801
827	0.336937	0.475545
826	0.336248	0.475373
825	0.335984	0.47235
824	0.337637	0.476234
823	0.336945	0.477026
822	0.339963	0.475588
821	0.339857	0.477088
820	0.339458	0.476176
819	0.337221	0.479375
818	0.340301	0.476284
817	0.341296	0.475519
816	0.339873	0.474508
815	0.340822	0.47746
814	0.342576	0.479793
813	0.343658	0.480379
812	0.339773	0.477668
811	0.341416	0.478055
810	0.341528	0.476301
809	0.34471	0.474848
808	0.346514	0.480688
807	0.345366	0.476981
806	0.346743	0.480534
805	0.343511	0.480248
804	0.345642	0.480107
803	0.346471	0.481532
802	0.347756	0.480344
801	0.349289	0.481531
800	0.34891	0.48043
799	0.360457	0.478287
798	0.358945	0.479003
797	0.359323	0.476246
796	0.363668	0.478567
795	0.363392	0.479312
794	0.362892	0.480245
793	0.363562	0.480927
792	0.361736	0.48116
791	0.363239	0.479699
790	0.361878	0.479314
789	0.367364	0.482021
788	0.364199	0.479727
787	0.36582	0.483088
786	0.364598	0.48272
785	0.366047	0.482586
784	0.367348	0.484932
783	0.366629	0.483495
782	0.368879	0.48565
781	0.368878	0.485774
780	0.368648	0.485695
779	0.370602	0.485323
778	0.369589	0.483927
777	0.369769	0.484299
776	0.371183	0.487172
775	0.371419	0.48646
774	0.373391	0.488342
773	0.374351	0.489537
772	0.375648	0.491083
771	0.37361	0.49025
770	0.376428	0.4906
769	0.375857	0.490762
768	0.377066	0.492313
767	0.377528	0.492132
766	0.379134	0.490993
765	0.379155	0.492938
764	0.37914	0.494211
763	0.3806	0.494685
762	0.380791	0.494515
761	0.380812	0.495742
760	0.381666	0.496096
759	0.382235	0.496712
758	0.383133	0.495961
757	0.382886	0.496741
756	0.38561	0.497885
755	0.38451	0.499459
754	0.384698	0.498742
753	0.384566	0.498108
752	0.387655	0.500531
751	0.387515	0.500212
750	0.386922	0.499495
749	0.388637	0.502134
748	0.389214	0.500637
747	0.386753	0.500213
746	0.390093	0.503298
745	0.389853	0.504306
744	0.389081	0.501774
743	0.390643	0.503989
742	0.391603	0.503941
741	0.390376	0.503906
740	0.391676	0.504509
739	0.39182	0.505584
738	0.391992	0.506268
737	0.393567	0.506761
736	0.393487	0.507162
735	0.393717	0.507089
734	0.393794	0.506105
733	0.394243	0.506507
732	0.394416	0.507253
731	0.394632	0.507307
730	0.394204	0.506716
729	0.394298	0.507108
728	0.394993	0.506413
727	0.394969	0.507757
726	0.395415	0.507134
725	0.395557	0.506313
724	0.396279	0.5075
723	0.395178	0.507479
722	0.395161	0.506979
721	0.395454	0.507046
720	0.395866	0.507135
719	0.394986	0.50639
718	0.395205	0.507556
717	0.39499	0.507181
716	0.393907	0.506802
715	0.395214	0.507403
714	0.393895	0.505455
713	0.395128	0.506334
712	0.393932	0.505109
711	0.393883	0.504529
710	0.39357	0.504496
709	0.393219	0.504244
708	0.392692	0.503131
707	0.392885	0.504137
706	0.391874	0.503435
705	0.391594	0.502913
704	0.391201	0.502409
703	0.390437	0.501412
702	0.389859	0.50193
701	0.389583	0.500364
700	0.388978	0.499946
699	0.387553	0.498356
698	0.388151	0.497263
697	0.387429	0.497941
696	0.386582	0.497019
695	0.385319	0.496055
694	0.384757	0.49519
693	0.384247	0.493554
692	0.383508	0.494675
691	0.381907	0.492834
690	0.381373	0.491624
689	0.380404	0.491101
688	0.378872	0.489739
687	0.37839	0.488743
686	0.376988	0.487617
685	0.376267	0.486176
684	0.374522	0.485121
683	0.374069	0.48476
682	0.372704	0.483065
681	0.371707	0.482084
680	0.370149	0.480663
679	0.368385	0.478591
678	0.367552	0.478002
677	0.365816	0.476722
676	0.363895	0.474845
675	0.362976	0.47311
674	0.361703	0.471761
673	0.35968	0.47024
672	0.357801	0.469056
671	0.356329	0.467094
670	0.355607	0.466052
669	0.353951	0.463933
668	0.351668	0.462293
667	0.350021	0.460429
666	0.348252	0.458807
665	0.346309	0.457135
664	0.344679	0.455496
663	0.342393	0.453641
662	0.340809	0.451811
661	0.338861	0.449916
660	0.336913	0.448635
659	0.334832	0.445975
658	0.332728	0.443931
657	0.330714	0.442265
656	0.328798	0.440502
655	0.325875	0.438545
654	0.323968	0.436255
653	0.322011	0.434094
652	0.319862	0.431872
651	0.317619	0.430125
650	0.315736	0.428087
649	0.313333	0.426265
648	0.310201	0.423402
647	0.307648	0.42131
646	0.305637	0.418796
645	0.303284	0.417324
644	0.300539	0.414842
643	0.298228	0.412474
642	0.295627	0.410573
641	0.293179	0.408295
640	0.290407	0.405872
639	0.287212	0.403853
638	0.285553	0.401652
637	0.282525	0.398905
636	0.280006	0.396997
635	0.277209	0.394749
634	0.274485	0.392901
633	0.271559	0.390004
632	0.268875	0.388077
631	0.266058	0.385387
630	0.263201	0.383108
629	0.26008	0.381022
628	0.257454	0.378495
627	0.254871	0.376512
626	0.251632	0.37394
625	0.248988	0.371662
624	0.245857	0.369512
623	0.243078	0.366866
622	0.239901	0.364964
621	0.237159	0.362848
620	0.234102	0.360698
619	0.231302	0.358069
618	0.227552	0.35591
617	0.225445	0.35412
616	0.221843	0.351705
615	0.219492	0.350104
614	0.216481	0.347967
613	0.213325	0.345443
612	0.210643	0.344123
611	0.207381	0.341452
610	0.204269	0.339549
609	0.201245	0.337369
608	0.198372	0.335447
607	0.195714	0.334061
606	0.192206	0.33164
605	0.189409	0.330042
604	0.186343	0.328245
603	0.183309	0.326266
602	0.180684	0.324789
601	0.177824	0.323142
600	0.174722	0.321197
599	0.17182	0.319716
598	0.169079	0.318092
597	0.165829	0.316171
596	0.162816	0.314994
595	0.160466	0.313227
594	0.157832	0.312121
593	0.154797	0.311033
592	0.152119	0.309593
591	0.149429	0.308634
590	0.14669	0.307264
589	0.143718	0.306299
588	0.141439	0.304971
587	0.139102	0.304522
586	0.135966	0.302115
585	0.133015	0.301524
584	0.130366	0.301273
583	0.127537	0.299789
582	0.125435	0.299271
581	0.122771	0.298149
580	0.120289	0.298006
579	0.117771	0.29785
578	0.115676	0.296617
577	0.113112	0.295883
576	0.110787	0.295542
575	0.108479	0.295219
574	0.106137	0.295185
573	0.104346	0.295285
572	0.102078	0.294089
571	0.0990433	0.293729
570	0.0973529	0.29419
569	0.0952948	0.293902
568	0.0933029	0.294092
567	0.0913486	0.293955
566	0.0896697	0.294108
565	0.0874084	0.29447
564	0.0857267	0.294427
563	0.0830743	0.294873
562	0.0816731	0.294512
561	0.0795797	0.295474
560	0.0779355	0.295639
559	0.0759842	0.295758
558	0.0747112	0.296845
557	0.0727882	0.296718
556	0.0713394	0.297112
555	0.0700352	0.298665
554	0.0679948	0.299035
553	0.0674272	0.300663
552	0.0654158	0.300714
551	0.0638485	0.301595
550	0.0624153	0.302234
549	0.0616466	0.303289
548	0.0599131	0.30464
547	0.0586144	0.305569
546	0.0572716	0.305828
545	0.0564914	0.307587
544	0.0553101	0.308615
543	0.0543482	0.310053
542	0.0533768	0.310942
541	0.0527702	0.31236
540	0.051091	0.313777
539	0.0502841	0.314737
538	0.0497869	0.316478
537	0.0488009	0.317141
536	0.0485817	0.319231
535	0.04778	0.320568
534	0.0468551	0.322115
533	0.0461245	0.323776
532	0.0457028	0.325436
531	0.0445842	0.327198
530	0.0440264	0.327932
529	0.0442017	0.33089
528	0.0431652	0.331691
527	0.0429531	0.333395
526	0.0424023	0.335578
525	0.0424625	0.33761
524	0.0425309	0.340019
523	0.0418322	0.340517
522	0.041602	0.343481
521	0.0411994	0.345076
520	0.0417088	0.34728
519	0.0414282	0.349318
518	0.041478	0.351794
517	0.0413694	0.354077
516	0.0412743	0.356443
515	0.0412155	0.358918
514	0.0416623	0.360762
513	0.0408431	0.363036
512	0.0415264	0.365219
511	0.0415033	0.367456
510	0.0417715	0.370447
509	0.0418493	0.372672
508	0.0421377	0.375139
507	0.0425871	0.378381
506	0.0428945	0.381129
505	0.043023	0.383093
504	0.0430893	0.385444
503	0.0438978	0.388587
502	0.0443315	0.391155
[truncated: 302 more rows]

## Sheet: Fig. 4b
hv(eV)	p-CSON
6.2	61.384
6.16915	61.0687
6.13861	61.3383
6.10837	62.0105
6.07843	62.9944
6.04878	63.6783
6.01942	64.367
5.99034	64.8466
5.96154	64.8945
5.93301	65.0041
5.90476	65.1123
5.87678	65.8092
5.84906	65.8332
5.8216	65.939
5.79439	65.593
5.76744	65.1893
5.74074	64.2005
5.71429	63.2581
5.68807	62.2432
5.6621	61.3127
5.63636	60.1231
5.61086	58.8754
5.58559	57.4736
5.56054	56.032
5.53571	54.5605
5.51111	53.194
5.48673	51.7566
5.46256	50.4379
5.4386	49.1437
5.41485	47.8449
5.3913	46.5795
5.36797	45.4094
5.34483	44.397
5.32189	43.4171
5.29915	42.5374
5.2766	41.7752
5.25424	41.0551
5.23207	40.2833
5.21008	39.6948
5.18828	39.2009
5.16667	38.7782
5.14523	38.4777
5.12397	38.3942
5.10288	38.251
5.08197	38.171
5.06122	38.1959
5.04065	38.1989
5.02024	38.1565
5	38.1204
4.97992	38.0885
4.96	37.9889
4.94024	37.9362
4.92063	37.8025
4.90119	37.7058
4.88189	37.5493
4.86275	37.3225
4.84375	37.0876
4.8249	36.854
4.8062	36.5032
4.78764	36.159
4.76923	35.8372
4.75096	35.487
4.73282	35.1068
4.71483	34.7148
4.69697	34.3077
4.67925	33.8183
4.66165	33.3112
4.64419	32.841
4.62687	32.3982
4.60967	31.9825
4.59259	31.5377
4.57565	31.084
4.55882	30.5751
4.54212	30.1026
4.52555	29.6157
4.50909	29.1529
4.49275	28.7058
4.47653	28.2553
4.46043	27.7815
4.44444	27.3853
4.42857	26.9249
4.41281	26.5166
4.39716	26.1228
4.38163	25.7094
4.3662	25.2252
4.35088	24.8364
4.33566	24.3927
4.32056	23.9628
4.30556	23.5411
4.29066	23.1227
4.27586	22.7103
4.26117	22.2863
4.24658	21.8991
4.23208	21.5353
4.21769	21.1739
4.20339	20.8184
4.18919	20.4312
4.17508	20.0466
4.16107	19.6782
4.14716	19.2516
4.13333	18.7998
4.1196	18.4169
4.10596	18.0451
4.09241	17.6486
4.07895	17.3087
4.06557	16.9613
4.05229	16.5933
4.03909	16.2047
4.02597	15.8411
4.01294	15.4689
4	15.1192
3.98714	14.76
3.97436	14.4038
3.96166	14.0341
3.94904	13.6814
3.93651	13.3209
3.92405	12.9834
3.91167	12.6492
3.89937	12.3333
3.88715	12.0027
3.875	11.7034
3.86293	11.3884
3.85093	11.0863
3.83901	10.7579
3.82716	10.4628
3.81538	10.1787
3.80368	9.89627
3.79205	9.61459
3.78049	9.34951
3.769	9.08074
3.75758	8.80062
3.74622	8.53582
3.73494	8.28243
3.72372	8.04817
3.71257	7.79991
3.70149	7.56096
3.69048	7.33263
3.67953	7.10453
3.66864	6.88329
3.65782	6.66959
3.64706	6.45965
3.63636	6.24973
3.62573	6.04237
3.61516	5.84
3.60465	5.64952
3.5942	5.46292
3.58382	5.28499
3.57349	5.10919
3.56322	4.93971
3.55301	4.77251
3.54286	4.61436
3.53276	4.4572
3.52273	4.30947
3.51275	4.16021
3.50282	4.02361
3.49296	3.87757
3.48315	3.73952
3.47339	3.60806
3.46369	3.47518
3.45404	3.33316
3.44444	3.20356
3.4349	3.07245
3.42541	2.94193
3.41598	2.82143
3.40659	2.70675
3.39726	2.6018
3.38798	2.49871
3.37875	2.39409
3.36957	2.29693
3.36043	2.20604
3.35135	2.1095
3.34232	2.02089
3.33333	1.93824
3.3244	1.85483
3.31551	1.77353
3.30667	1.69908
3.29787	1.626
3.28912	1.55506
3.28042	1.48827
3.27177	1.4221
3.26316	1.35852
3.25459	1.29723
3.24607	1.23839
3.2376	1.18095
3.22917	1.12794
3.22078	1.07782
3.21244	1.02977
3.20413	0.984452
3.19588	0.940713
3.18766	0.899552
3.17949	0.860158
3.17136	0.821306
3.16327	0.785258
3.15522	0.751535
3.14721	0.719082
3.13924	0.686853
3.13131	0.657509
3.12343	0.629058
3.11558	0.601867
3.10777	0.57572
3.1	0.552135
3.09227	0.528613
3.08458	0.506277
3.07692	0.48514
3.06931	0.466351
3.06173	0.446758
3.05419	0.429655
3.04668	0.413821
3.03922	0.398075
3.03178	0.382485
3.02439	0.368524
3.01703	0.354608
3.00971	0.341922
3.00242	0.329834
2.99517	0.318389
2.98795	0.307263
2.98077	0.29738
2.97362	0.287275
2.96651	0.278261
2.95943	0.269319
2.95238	0.261327
2.94537	0.253381
2.93839	0.245961
2.93144	0.238866
2.92453	0.231859
2.91765	0.225031
2.9108	0.218712
2.90398	0.212782
2.8972	0.207069
2.89044	0.202595
2.88372	0.198049
2.87703	0.193784
2.87037	0.189494
2.86374	0.185419
2.85714	0.180664
2.85057	0.176933
2.84404	0.172827
2.83753	0.168909
2.83105	0.165154
2.8246	0.161822
2.81818	0.158241
2.81179	0.155147
2.80543	0.151741
2.7991	0.148349
2.79279	0.145187
2.78652	0.142074
2.78027	0.139047
2.77405	0.136092
2.76786	0.133253
2.76169	0.130156
2.75556	0.127155
2.74945	0.124017
2.74336	0.121596
2.73731	0.118756
2.73128	0.115948
2.72527	0.1132
2.7193	0.110482
2.71335	0.107762
2.70742	0.10544
2.70153	0.103321
2.69565	0.100739
2.6898	0.0986736
2.68398	0.0964114
2.67819	0.0940488
2.67241	0.0917594
2.66667	0.0898353
2.66094	0.0876417
2.65525	0.0857019
2.64957	0.0838319
2.64392	0.0820433
2.6383	0.0804955
2.6327	0.0787574
2.62712	0.07698
2.62156	0.0755094
2.61603	0.0739467
2.61053	0.0722089
2.60504	0.0705792
2.59958	0.0689324
2.59414	0.0673065
2.58873	0.065773
2.58333	0.0642478
2.57796	0.0630959
2.57261	0.0620206
2.56729	0.0608538
2.56198	0.059684
2.5567	0.0587346
2.55144	0.0575773
2.5462	0.0564423
2.54098	0.0552407
2.53579	0.0542587
2.53061	0.0533736
2.52546	0.0525028
2.52033	0.0516587
2.51521	0.0510519
2.51012	0.0503598
2.50505	0.0496317
2.5	0.0488764
2.49497	0.0482515
2.48996	0.0476254
2.48497	0.0470545
2.48	0.0464422
2.47505	0.0459032
2.47012	0.0454494
2.46521	0.0449401
2.46032	0.0445456
2.45545	0.0441865
2.45059	0.0439997
2.44576	0.0436452
2.44094	0.0434654
2.43615	0.043239
2.43137	0.0430131
2.42661	0.0428962
2.42188	0.042841
2.41715	0.0427431
2.41245	0.0427733
2.40777	0.0428373
2.4031	0.0427996
2.39845	0.0428414
2.39382	0.0429952
2.38921	0.0430049
2.38462	0.0433287
2.38004	0.0435689
2.37548	0.0438935
2.37094	0.044226
2.36641	0.0447274
2.3619	0.0448959
2.35741	0.0454451
2.35294	0.0458816
2.34848	0.0462004
2.34405	0.0466678
2.33962	0.0474665
2.33522	0.0479667
2.33083	0.0488728
2.32645	0.0497933
2.3221	0.0506217
2.31776	0.0515274
2.31343	0.0525002
2.30912	0.0531746
2.30483	0.0541045
2.30056	0.0550832
2.2963	0.055852
2.29205	0.0569804
2.28782	0.0581888
2.28361	0.0593463
2.27941	0.0607286
2.27523	0.0622624
2.27106	0.0635999
2.26691	0.0651836
2.26277	0.0668266
2.25865	0.068459
2.25455	0.0701529
2.25045	0.0719542
2.24638	0.0736924
2.24231	0.0755546
2.23827	0.0773646
2.23423	0.0791681
2.23022	0.0810505
2.22621	0.0829661
2.22222	0.0851563
2.21825	0.0875271
2.21429	0.0899709
2.21034	0.0925942
2.20641	0.0953164
2.20249	0.0979041
2.19858	0.100619
2.19469	0.103509
2.19081	0.106559
2.18695	0.109411
2.1831	0.112637
2.17926	0.115769
2.17544	0.119188
2.17163	0.122361
2.16783	0.125883
2.16405	0.12941
2.16028	0.133013
2.15652	0.136778
2.15278	0.140773
2.14905	0.144744
2.14533	0.148808
2.14162	0.15303
2.13793	0.157201
2.13425	0.161619
2.13058	0.166292
2.12693	0.171136
2.12329	0.175946
2.11966	0.180949
2.11604	0.18589
2.11244	0.191181
2.10884	0.19639
2.10526	0.201968
2.10169	0.207255
2.09814	0.212665
2.09459	0.218177
2.09106	0.223674
2.08754	0.229322
2.08403	0.235221
2.08054	0.241415
2.07705	0.247661
2.07358	0.253763
2.07012	0.260056
2.06667	0.266601
2.06323	0.273181
2.0598	0.279815
2.05638	0.286922
2.05298	0.293774
2.04959	0.300868
2.0462	0.30781
2.04283	0.314708
2.03947	0.321806
2.03612	0.329466
2.03279	0.336578
2.02946	0.34411
2.02614	0.352084
2.02284	0.359932
2.01954	0.367295
2.01626	0.374978
2.01299	0.38256
2.00972	0.389759
2.00647	0.397044
2.00323	0.404924
2	0.412642
1.99678	0.420542
1.99357	0.428927
1.99037	0.437352
1.98718	0.445792
1.984	0.454611
1.98083	0.463488
1.97767	0.4718
1.97452	0.480526
1.97138	0.488559
1.96825	0.496644
1.96513	0.5049
1.96203	0.513499
1.95893	0.521792
1.95584	0.530681
1.95276	0.539086
1.94969	0.547325
1.94662	0.555464
1.94357	0.563742
1.94053	0.571328
1.9375	0.579569
1.93448	0.587994
1.93146	0.596375
1.92846	0.60449
1.92547	0.613138
1.92248	0.621583
1.9195	0.62932
1.91654	0.636682
1.91358	0.644698
1.91063	0.652556
1.90769	0.660286
1.90476	0.667757
1.90184	0.67686
1.89893	0.684476
1.89602	0.692133
1.89313	0.700249
1.89024	0.708655
1.88737	0.715599
1.8845	0.72314
1.88164	0.730294
1.87879	0.736624
1.87595	0.742916
1.87311	0.74767
1.87029	0.752658
1.86747	0.757885
1.86466	0.762629
1.86186	0.767044
1.85907	0.773789
1.85629	0.780044
1.85351	0.78581
1.85075	0.792502
1.84799	0.799337
1.84524	0.805012
1.8425	0.810893
1.83976	0.815405
1.83704	0.821197
1.83432	0.825552
1.83161	0.83042
1.82891	0.834475
1.82622	0.839625
1.82353	0.843161
1.82085	0.846979
1.81818	0.850735
1.81552	0.853765
1.81287	0.857303
1.81022	0.860303
1.80758	0.864386
1.80495	0.867285
1.80233	0.869667
1.79971	0.872179
1.7971	0.875559
1.7945	0.877872
1.79191	0.879321
1.78932	0.882377
1.78674	0.884548
1.78417	0.884909
1.78161	0.886262
1.77905	0.887404
1.7765	0.888345
1.77396	0.889258
1.77143	0.890831
1.7689	0.890844
1.76638	0.892187
1.76387	0.891828
1.76136	0.892232
1.75887	0.892376
1.75637	0.892125
1.75389	0.891817
1.75141	0.892874
1.74894	0.891543
1.74648	0.890569
1.74402	0.890726
1.74157	0.88954
1.73913	0.88762
1.73669	0.887146
1.73427	0.884969
1.73184	0.883437
1.72943	0.882218
1.72702	0.880948
1.72462	0.879554
1.72222	0.87849
1.71983	0.876065
1.71745	0.874166
1.71508	0.872653
1.71271	0.870503
1.71034	0.868467
1.70799	0.86641
1.70564	0.863996
1.7033	0.861678
1.70096	0.859139
1.69863	0.856334
1.69631	0.853419
1.69399	0.850573
1.69168	0.847706
1.68937	0.844615
1.68707	0.841559
1.68478	0.838108
1.6825	0.834672
1.68022	0.831309
1.67794	0.827979
1.67568	0.824641
1.67341	0.821245
1.67116	0.817715
1.66891	0.814003
1.66667	0.810345
1.66443	0.806777
1.6622	0.802985
1.65997	0.799453
1.65775	0.795675
1.65554	0.791906
1.65333	0.788051
1.65113	0.784158
1.64894	0.780348
1.64675	0.776497
1.64456	0.772836
1.64238	0.768948
1.64021	0.765023
1.63804	0.76111
1.63588	0.757083
1.63373	0.753225
1.63158	0.749297
1.62943	0.745398
1.6273	0.741449
1.62516	0.737431
1.62304	0.733666
1.62092	0.729585
1.6188	0.7257
1.61669	0.721939
1.61458	0.718165
1.61248	0.714425
1.61039	0.710579
1.6083	0.706883
1.60622	0.703204
1.60414	0.699423
1.60207	0.695806
1.6	0.692248
1.59794	0.688769
1.59588	0.685234
1.59383	0.681572
1.59178	0.678137
1.58974	0.674677
1.58771	0.671352
1.58568	0.667984
1.58365	0.664602
1.58163	0.661368
1.57962	0.658274
1.57761	0.654987
1.5756	0.651881
1.5736	0.648799
1.57161	0.645821
1.56962	0.642863
1.56764	0.640049
1.56566	0.637166
1.56368	0.634358
1.56171	0.63154
1.55975	0.628898
1.55779	0.626001
1.55583	0.623358
1.55388	0.620667
1.55194	0.618055
1.55	0.615399
1.54806	0.612845
1.54613	0.610462
1.54421	0.608121
1.54229	0.605656
1.54037	0.603271
1.53846	0.601042
1.53656	0.598897
1.53465	0.596709
1.53276	0.594622
1.53086	0.592537
1.52898	0.590579
1.52709	0.588605
1.52522	0.586634
1.52334	0.584735
1.52147	0.582936
1.51961	0.581068
1.51775	0.579163
1.51589	0.577407
1.51404	0.575777
1.5122	0.574147
1.51035	0.572566
1.50852	0.571014
1.50668	0.569575
1.50485	0.567935
1.50303	0.566371
1.50121	0.564955
1.4994	0.563676
1.49758	0.562313
1.49578	0.561017
1.49398	0.559604
1.49218	0.558209
1.49038	0.556921
1.4886	0.555631
1.48681	0.554209
1.48503	0.552981
1.48325	0.551776
1.48148	0.550542
1.47971	0.54938
1.47795	0.548297
1.47619	0.547053
1.47444	0.545943
1.47268	0.544836
1.47094	0.543639
1.46919	0.542458
1.46746	0.541477
1.46572	0.540517
1.46399	0.539413
1.46226	0.538399
1.46054	0.537226
1.45882	0.535975
1.45711	0.534949
1.4554	0.53387
1.45369	0.532859
1.45199	0.531993
1.45029	0.530918
1.4486	0.529786
1.44691	0.528696
1.44522	0.527544
1.44354	0.526475
1.44186	0.525392
1.44019	0.524564
1.43852	0.523602
1.43685	0.522424
1.43519	0.521367
1.43353	0.520104
1.43187	0.519069
1.43022	0.517915
1.42857	0.51668
1.42693	0.51563
1.42529	0.51428
1.42365	0.515264
1.42202	0.513979
1.42039	0.512644
1.41876	0.511441
1.41714	0.510129
1.41553	0.509005
1.41391	0.507825
1.4123	0.506608
1.41069	0.505348
1.40909	0.504018
1.40749	0.502922
1.4059	0.501777
1.4043	0.50052
1.40271	0.499289
1.40113	0.498086
1.39955	0.496824
1.39797	0.495496
1.3964	0.494056
1.39483	0.492722
1.39326	0.491446
1.39169	0.490164
1.39013	0.488791
1.38858	0.487315
1.38702	0.485825
1.38547	0.484337
1.38393	0.482876
1.38239	0.481341
1.38085	0.479807
1.37931	0.478419
1.37778	0.476953
1.37625	0.475354
1.37472	0.473808
1.3732	0.472169
1.37168	0.470594
1.37017	0.469031
1.36865	0.467457
1.36714	0.465805
1.36564	0.464197
1.36414	0.462554
1.36264	0.460798
1.36114	0.459052
1.35965	0.457356
1.35816	0.455566
1.35667	0.453877
1.35519	0.451999
1.35371	0.450161
1.35224	0.448321
1.35076	0.446517
1.34929	0.444698
1.34783	0.442766
1.34636	0.440841
1.3449	0.438894
1.34345	0.436966
1.34199	0.435041
1.34054	0.433067
1.33909	0.431154
1.33765	0.429184
1.33621	0.427202
1.33477	0.425212
1.33333	0.423192
1.3319	0.421218
1.33047	0.419254
1.32905	0.41721
1.32762	0.415195
1.3262	0.413182
1.32479	0.411116
1.32337	0.409068
1.32196	0.40703
1.32055	0.404997
1.31915	0.40292
1.31775	0.400875
1.31635	0.398827
1.31495	0.396725
1.31356	0.394697
1.31217	0.392606
1.31078	0.390519
1.3094	0.388418
1.30802	0.386307
1.30664	0.384204
1.30526	0.382089
1.30389	0.380013
1.30252	0.377863
1.30115	0.375738
1.29979	0.373657
1.29843	0.37157
1.29707	0.369476
1.29572	0.367383
1.29436	0.365333
1.29301	0.363283
1.29167	0.361227
1.29032	0.359152
1.28898	0.357077
1.28764	0.355024
1.28631	0.35298
1.28497	0.350913
1.28364	0.348843
1.28232	0.346799
1.28099	0.344772
1.27967	0.342746
1.27835	0.340743
1.27703	0.338741
1.27572	0.336758
1.27441	0.334774
1.2731	0.332807
1.27179	0.330837
1.27049	0.328891
1.26919	0.326954
1.26789	0.325006
1.2666	0.323054
1.26531	0.321152
1.26402	0.319234
1.26273	0.317319
1.26144	0.315424
1.26016	0.313548
1.25888	0.311687
1.25761	0.309825
1.25633	0.307973
1.25506	0.306149
1.25379	0.304344
1.25253	0.302555
1.25126	0.300739
1.25	0.298936
1.24874	0.297179
1.24748	0.295433
1.24623	0.293692
1.24498	0.291979
1.24373	0.29029
1.24248	0.288615
1.24124	0.286932
1.24	0.285266
1.23876	0.283609
1.23752	0.281994
1.23629	0.28038
1.23506	0.278797
1.23383	0.277232
1.2326	0.275672
1.23138	0.274129
1.23016	0.272599
1.22894	0.271088
1.22772	0.269611
1.22651	0.26814
1.2253	0.266714
1.22409	0.265256
1.22288	0.26383
1.22167	0.26241
1.22047	0.260973
1.21927	0.2596
1.21807	0.258204
1.21688	0.256824
1.21569	0.255473
1.2145	0.25411
1.21331	0.252773
1.21212	0.25141
1.21094	0.250088
1.20976	0.248792
1.20858	0.247489
1.2074	0.246217
1.20623	0.244915
1.20505	0.243646
1.20388	0.242393
1.20272	0.241131
1.20155	0.239891
1.20039	0.238655
1.19923	0.23747
1.19807	0.236267
1.19691	0.235083
1.19576	0.233897
1.19461	0.232718
1.19346	0.231564
1.19231	0.230428
1.19116	0.229292
1.19002	0.228168
1.18888	0.227062
1.18774	0.225978
1.1866	0.224882
1.18547	0.223806
1.18434	0.22272
1.18321	0.221663
1.18208	0.220618
1.18095	0.21957
1.17983	0.218532
1.17871	0.217486
1.17759	0.216458
1.17647	0.21543
1.17536	0.214396
1.17424	0.213383
1.17313	0.212363
1.17202	0.21138
1.17092	0.210385
1.16981	0.209407
1.16871	0.208434
1.16761	0.207459
1.16651	0.206512
1.16541	0.205574
1.16432	0.20465
1.16323	0.203735
1.16214	0.202814
1.16105	0.201908
1.15996	0.200997
1.15888	0.200109
1.1578	0.199216
1.15672	0.198351
1.15564	0.197486
1.15456	0.196628
1.15349	0.195766
1.15242	0.194911
1.15135	0.194058
1.15028	0.193207
1.14921	0.192372
1.14815	0.191533
1.14709	0.190704
1.14603	0.189877
1.14497	0.189024
1.14391	0.188177
1.14286	0.187354
1.1418	0.186533
1.14075	0.185711
1.13971	0.184901
1.13866	0.184075
1.13761	0.18327
1.13657	0.182458
1.13553	0.181654
1.13449	0.180846
1.13346	0.18006
1.13242	0.179275
1.13139	0.178473
1.13036	0.177675
1.12933	0.176891
1.1283	0.176104
1.12727	0.175323
1.12625	0.174545
1.12523	0.173773
1.12421	0.172986
1.12319	0.172218
1.12217	0.171447
1.12116	0.170685
1.12014	0.169923
1.11913	0.169178
1.11812	0.168422
1.11712	0.167655
1.11611	0.166892
1.11511	0.166141
1.11411	0.165395
1.11311	0.164658
1.11211	0.163899
1.11111	0.163161
1.11012	0.162427
1.10912	0.161684
1.10813	0.160929
1.10714	0.160171
1.10616	0.159433
1.10517	0.158706
1.10419	0.157954
1.1032	0.157196
1.10222	0.156454
1.10124	0.155726
1.10027	0.155003
1.09929	0.154268
1.09832	0.153541
1.09735	0.152821
1.09637	0.152122
1.09541	0.151406
1.09444	0.150695
1.09347	0.149988
1.09251	0.149282
1.09155	0.148571
1.09059	0.147858
1.08963	0.147132
1.08867	0.146409
1.08772	0.14571
1.08677	0.145012
1.08581	0.144295
1.08486	0.143591
1.08392	0.142886
1.08297	0.142191
1.08202	0.141489
1.08108	0.140804
1.08014	0.140107
1.0792	0.139421
1.07826	0.13874
1.07732	0.138036
1.07639	0.137351
1.07546	0.136664
1.07452	0.135983
1.07359	0.135302
1.07266	0.134614
1.07174	0.133945
1.07081	0.133266
1.06989	0.132604
1.06897	0.131942
1.06804	0.131273
1.06713	0.130624
1.06621	0.129965
1.06529	0.12932
1.06438	0.128673
1.06346	0.128024
1.06255	0.127391
1.06164	0.126771
1.06074	0.126135
1.05983	0.125517
1.05892	0.124883
1.05802	0.124265
1.05712	0.123646
1.05622	0.123035
1.05532	0.122419
1.05442	0.12181
1.05353	0.121206
1.05263	0.120596
1.05174	0.119977
1.05085	0.119373
1.04996	0.118756
1.04907	0.118152
1.04818	0.117558
1.0473	0.116953
1.04641	0.11635
1.04553	0.115757
1.04465	0.115157
1.04377	0.114563
1.04289	0.113973
1.04202	0.113393
1.04114	0.112806
1.04027	0.112214
1.0394	0.111631
1.03853	0.111046
1.03766	0.110469
1.03679	0.10988
1.03592	0.109294
1.03506	0.108716
1.0342	0.108144
1.03333	0.107567
1.03247	0.10699
1.03161	0.106425
1.03076	0.105877
1.0299	0.105316
1.02905	0.104758
1.02819	0.1042
1.02734	0.10366
1.02649	0.103123
1.02564	0.102585
1.02479	0.102046
1.02395	0.101508
1.0231	0.100964
1.02226	0.10043
1.02142	0.0998836
1.02058	0.0993522
1.01974	0.0988135
1.0189	0.098279
1.01806	0.0977443
1.01723	0.09721
1.01639	0.0966838
1.01556	0.0961554
1.01473	0.0956312
1.0139	0.0951112
1.01307	0.0945841
1.01224	0.0940743
1.01142	0.0935598
1.01059	0.09305
1.00977	0.09254
1.00895	0.092031
1.00813	0.0915236
1.00731	0.0910106
1.00649	0.0905113
1.00568	0.0900142
1.00486	0.0895115
1.00405	0.0890079
1.00324	0.0885031
1.00243	0.0880028
1.00162	0.0875084
1.00081	0.0870108
1	0.0865207
0.999194	0.0860328
0.99839	0.0855435
0.997586	0.085057
0.996785	0.0845716
0.995984	0.0840969
0.995185	0.0836261
0.994387	0.083155
0.99359	0.0826855
0.992794	0.0822106
0.992	0.0817401
0.991207	0.0812616
0.990415	0.0807914
0.989625	0.0803177
0.988836	0.0798445
0.988048	0.0793651
0.987261	0.0788979
0.986476	0.0784261
0.985692	0.0779582
0.984909	0.0774886
0.984127	0.0770293
0.983347	0.0765721
0.982567	0.0761246
0.981789	0.075671
0.981013	0.0752292
0.980237	0.0747813
0.979463	0.0743482
0.97869	0.0739086
0.977918	0.0734816
0.977147	0.0730544
0.976378	0.0726328
0.97561	0.0722199
0.974843	0.0718077
0.974077	0.0713891
0.973312	0.0709801
0.972549	0.0705765
0.971787	0.0701856
0.971026	0.0697866
0.970266	0.0693908
0.969507	0.0689928
0.96875	0.0686005
0.967994	0.068209
0.967239	0.0678087
0.966485	0.0674131
0.965732	0.0670263
0.964981	0.0666338
0.96423	0.066242
0.963481	0.0658456
0.962733	0.0654578
0.961986	0.0650694
0.96124	0.0646831
0.960496	0.0642923
0.959752	0.0638995
0.95901	0.0635088
0.958269	0.0631205
0.957529	0.062735
0.95679	0.0623512
0.956052	0.0619701
0.955316	0.0615888
0.95458	0.0612108
0.953846	0.0608387
0.953113	0.0604698
0.952381	0.0601053
0.95165	0.0597448
0.95092	0.0593836
0.950192	0.0590236
0.949464	0.0586598
0.948738	0.0583022
0.948012	0.0579348
0.947288	0.0575723
0.946565	0.0572016
0.945843	0.056829
0.945122	0.0564546
0.944402	0.0560811
0.943683	0.0557059
0.942966	0.0553333
0.942249	0.0549617
0.941534	0.054588
0.940819	0.0542139
0.940106	0.053846
0.939394	0.0534747
0.938683	0.0531069
0.937973	0.0527428
0.937264	0.0523804
0.936556	0.0520185
0.935849	0.0516589
0.935143	0.0513019
0.934439	0.0509496
0.933735	0.0505999
0.933032	0.0502477
0.932331	0.0499011
0.93163	0.0495587
0.930931	0.0492158
0.930233	0.0488784
0.929535	0.0485378
0.928839	0.0482021
0.928144	0.0478672
0.92745	0.0475368
0.926756	0.0472021
0.926064	0.0468718
0.925373	0.046546
0.924683	0.0462214
0.923994	0.0458968
0.923306	0.0455786
0.922619	0.0452557
0.921933	0.0449359
0.921248	0.0446139
0.920564	0.0442951
0.919881	0.0439713
0.919199	0.0436477
0.918519	0.0433188
0.917839	0.0429928
0.91716	0.042661
0.916482	0.0423301
0.915805	0.0420007
0.915129	0.04167
0.914454	0.0413367
0.91378	0.0410022
0.913108	0.0406707
0.912436	0.0403355
0.911765	0.0400048
0.911095	0.0396715
0.910426	0.0393423
0.909758	0.0390121
0.909091	0.0386823
0.908425	0.0383494
0.90776	0.038017
0.907096	0.0376838
0.906433	0.0373591
0.905771	0.0370286
0.905109	0.0367064
0.904449	0.0363787
0.90379	0.0360606
0.903132	0.0357351
0.902475	0.0354173
0.901818	0.0351
0.901163	0.0347853
0.900508	0.0344692
0.899855	0.0341652
0.899202	0.0338561
0.898551	0.0335557
0.8979	0.0332568
0.89725	0.0329658
0.896602	0.0326765
0.895954	0.0323986
0.895307	0.032121
0.894661	0.0318508
0.894016	0.0315827
0.893372	0.0313259
0.892729	0.0310693
0.892086	0.03082
0.891445	0.0305725
0.890805	0.0303309
0.890165	0.0300946
0.889527	0.0298661
0.888889	0.0296421
0.888252	0.0294224
0.887616	0.0292062
0.886981	0.0289986
0.886347	0.0287945
0.885714	0.0285959
0.885082	0.0284048
0.884451	0.0282218
0.88382	0.0280458
0.883191	0.0278778
0.882562	0.0277204
0.881935	0.0275708
0.881308	0.0274401
0.880682	0.0273257
0.880057	0.027225
0.879433	0.0271383
0.878809	0.0270677
0.878187	0.0270101
0.877565	0.026969
0.876945	0.0269415
0.876325	0.0269267
0.875706	0.0269237
0.875088	0.0269357
0.874471	0.0269497
0.873855	0.0269694
0.873239	0.0269936
0.872625	0.0270242
0.872011	0.027055
0.871398	0.0270835
0.870787	0.0271039
0.870175	0.0271126
0.869565	0.0271046
0.868956	0.0270761
0.868347	0.027019
0.86774	0.026943
0.867133	0.026842
0.866527	0.0267169
0.865922	0.0265603
0.865318	0.0263752
0.864714	0.0261642
0.864111	0.0259306
0.86351	0.0256762
0.862909	0.025402
0.862309	0.0251092
0.86171	0.0248078
0.861111	0.0244931
0.860514	0.0241658
0.859917	0.0238313
0.859321	0.0234991
0.858726	0.0231674
0.858131	0.0228426
0.857538	0.0225208
0.856945	0.0222098
0.856354	0.0219122
0.855763	0.021626
0.855172	0.0213555
0.854583	0.0210978
0.853994	0.0208571
0.853407	0.0206276
0.85282	0.0204066
0.852234	0.0202011
0.851648	0.0200046
0.851064	0.0198222
0.85048	0.0196472
0.849897	0.0194836
0.849315	0.0193313
0.848734	0.0191867
0.848153	0.0190504
0.847573	0.0189179
0.846995	0.0187993
0.846416	0.0186896
0.845839	0.0185847
0.845262	0.0184834
0.844687	0.0183878
0.844112	0.018297
0.843537	0.0182081
0.842964	0.0181231
0.842391	0.018041
0.841819	0.0179607
0.841248	0.0178862
0.840678	0.0178105
0.840108	0.0177367
0.83954	0.0176635
0.838972	0.0175946
0.838404	0.0175244
0.837838	0.0174591
0.837272	0.0173949
0.836707	0.0173328
0.836143	0.0172705
0.83558	0.0172093
0.835017	0.0171479
0.834455	0.0170901
0.833894	0.0170329
0.833333	0.0169785
0.832774	0.0169247
0.832215	0.0168704
0.831657	0.0168161
0.831099	0.0167634
0.830543	0.0167102
0.829987	0.0166594
0.829431	0.0166104
0.828877	0.0165621
0.828323	0.016514
0.82777	0.0164639
0.827218	0.0164136
0.826667	0.0163661
0.826116	0.0163173
0.825566	0.0162688
0.825017	0.01622
0.824468	0.016172
0.82392	0.0161212
0.823373	0.0160718
0.822827	0.016022
0.822281	0.0159708
0.821736	0.0159189
0.821192	0.0158664
0.820649	0.0158097
0.820106	0.0157539
0.819564	0.0156994
0.819022	0.0156414
0.818482	0.0155825
0.817942	0.0155234
0.817403	0.0154623
0.816864	0.0153997
0.816327	0.0153361
0.815789	0.0152732
0.815253	0.0152099
0.814717	0.0151449
0.814183	0.015082
0.813648	0.0150135
0.813115	0.0149459
0.812582	0.0148741
0.81205	0.0148042
0.811518	0.0147334
0.810988	0.0146636
0.810458	0.0145921
0.809928	0.0145188
0.809399	0.0144433
0.808871	0.0143682
0.808344	0.014292
0.807818	0.0142163
0.807292	0.0141384
0.806766	0.0140637
0.806242	0.0139861
0.805718	0.0139097
0.805195	0.0138296
0.804672	0.0137482
0.80415	0.0136673
0.803629	0.0135883
0.803109	0.0135098
0.802589	0.0134273
0.80207	0.0133459
0.801551	0.013266
0.801034	0.0131859
0.800516	0.0131052
0.8	0.0130219
0.799484	0.0129399
0.798969	0.0128567
0.798455	0.0127745
0.797941	0.0126913
0.797428	0.0126068
0.796915	0.0125253
0.796403	0.0124421
0.795892	0.0123583
0.795382	0.0122729
0.794872	0.0121895
0.794363	0.0121053
0.793854	0.0120202
0.793346	0.0119389
0.792839	0.0118591
0.792332	0.0117797
0.791826	0.0116995
0.791321	0.0116198
0.790816	0.0115414
0.790312	0.0114672
0.789809	0.0113916
0.789306	0.0113159
0.788804	0.0112427
0.788303	0.0111706
0.787802	0.0111007
0.787302	0.0110293
0.786802	0.0109599
0.786303	0.0108908
0.785805	0.0108233
0.785307	0.0107561
0.78481	0.0106889
0.784314	0.0106232
0.783818	0.0105579
0.783323	0.0104944
0.782828	0.0104322
0.782334	0.0103672
0.781841	0.0103045
0.781348	0.0102421
0.780856	0.0101813
0.780365	0.0101197
0.779874	0.0100592
0.779384	0.0099979
0.778894	0.00993855
0.778406	0.0098796
0.777917	0.00981827
0.777429	0.00975829
0.776942	0.00969918
0.776456	0.00964079
0.77597	0.00958081
0.775485	0.00952171
0.775	0.00946301
0.774516	0.00940652
0.774032	0.00934877
0.77355	0.00928993
0.773067	0.0092315
0.772586	0.0091751
0.772105	0.00911849
0.771624	0.00906243
0.771144	0.00900603
0.770665	0.00895016
0.770186	0.00889585
0.769708	0.00884234
0.769231	0.0087869
0.768754	0.00873184
0.768278	0.00867861
0.767802	0.00862502
0.767327	0.00857352
0.766852	0.00852068
0.766378	0.0084692
0.765905	0.00841793
0.765432	0.00836688
0.76496	0.00831466
0.764488	0.00826238
0.764017	0.00821158
0.763547	0.00816004
0.763077	0.00810886
0.762608	0.00805981
0.762139	0.00800975
0.761671	0.00796194
0.761203	0.00791217
0.760736	0.007861
0.76027	0.00781207
0.759804	0.00776349
0.759339	0.00771565
0.758874	0.00766589
0.75841	0.00761966
0.757946	0.00757271
0.757483	0.00752399
0.757021	0.00747705
0.756559	0.00742993
0.756098	0.00738405
0.755637	0.0073394
0.755177	0.00729521
0.754717	0.00725107
0.754258	0.00720725
0.753799	0.00716527
0.753341	0.00712384
0.752884	0.00708284
0.752427	0.00704479
0.751971	0.00700386
0.751515	0.00696348
0.75106	0.00692439
0.750605	0.00688558
0.750151	0.00684643
0.749698	0.0068088
0.749245	0.00677083
0.748792	0.00673399
0.74834	0.00669693
0.747889	0.00666026
0.747438	0.00662239
0.746988	0.00658626
0.746538	0.00655002
0.746089	0.00651285
0.74564	0.00647786
0.745192	0.00644266
0.744745	0.00640794
0.744298	0.00637384
0.743851	0.00633928
0.743405	0.00630545
0.74296	0.0062715
0.742515	0.00623828
0.742071	0.00620484
0.741627	0.00617409
0.741184	0.00614356
0.740741	0.00611165
0.740299	0.00608009
0.739857	0.00604945
0.739416	0.00601628
0.738975	0.00598359
0.738535	0.00594978
0.738095	0.00591746
0.737656	0.00588516
0.737218	0.00585535
0.73678	0.00582239
0.736342	0.00578878
0.735905	0.0057591
0.735469	0.00572853
0.735033	0.00569309
0.734597	0.0056631
0.734162	0.00563158
0.733728	0.00560315
0.733294	0.00557285
0.732861	0.00554278
0.732428	0.00551174
0.731995	0.00548114
0.731563	0.00545251
0.731132	0.00542247
0.730701	0.00539298
0.730271	0.00536736
0.729841	0.00534331
0.729412	0.00531914
0.728983	0.00529027
0.728555	0.00526459
0.728127	0.00523731
0.7277	0.00521076
0.727273	0.00518777
0.726846	0.0051611
0.726421	0.00513827
0.725995	0.00511334
0.725571	0.00509006
0.725146	0.00506396
0.724722	0.00503991
0.724299	0.00501832
0.723876	0.00499638
0.723454	0.00497319
0.723032	0.00494611
0.722611	0.00492411
0.72219	0.00490178
0.721769	0.00487811
0.72135	0.00485483
0.72093	0.00482973
0.720511	0.00480702
0.720093	0.00478468
0.719675	0.00476154
0.719258	0.0047358
0.718841	0.00471114
0.718424	0.00469219
0.718008	0.00466418
0.717593	0.00464058
0.717178	0.00461034
0.716763	0.004585
0.716349	0.00455975
0.715935	0.00452853
0.715522	0.00450033
0.71511	0.0044756
0.714697	0.00445116
0.714286	0.00442529
0.713874	0.00439877
0.713464	0.00437529
0.713053	0.00435236
0.712644	0.00433196
0.712234	0.00431219
0.711825	0.00429072
0.711417	0.00427026
0.711009	0.00424672
0.710602	0.00422456
0.710195	0.00420497
0.709788	0.00418729
0.709382	0.00417159
0.708977	0.00415237
0.708571	0.00413267
0.708167	0.00411522
0.707763	0.00409393
0.707359	0.00407444
0.706956	0.00405736
0.706553	0.00404491
0.70615	0.00402954
0.705748	0.00400796
0.705347	0.00399047
0.704946	0.00397046
0.704545	0.00395655
0.704145	0.00393967
0.703746	0.00392188
0.703347	0.00390503
0.702948	0.00388806
0.70255	0.00386913
0.702152	0.00384853
0.701754	0.00382575
0.701357	0.00381189
0.700961	0.00379418
0.700565	0.00377697
0.700169	0.00375604
0.699774	0.00373527
0.69938	0.00371698
0.698985	0.00369654
0.698592	0.00367905
0.698198	0.00366476
0.697805	0.00364714
0.697413	0.00363118
0.697021	0.00361083
0.696629	0.00359398
0.696238	0.00357694
0.695847	0.00356229
0.695457	0.00354917
0.695067	0.00353296
0.694678	0.00351737
0.694289	0.00350069
0.6939	0.00348963
0.693512	0.00347608
0.693125	0.00346737
0.692737	0.00345991
0.692351	0.00344987
0.691964	0.00344155
0.691578	0.00343131
0.691193	0.00342263
0.690808	0.00341341
0.690423	0.00341138
0.690039	0.0034034
0.689655	0.00339174
0.689272	0.0033854
0.688889	0.00337443
0.688506	0.00336429
0.688124	0.00335745
0.687743	0.00334744
0.687361	0.00334174
0.686981	0.00333375
0.6866	0.00332689
0.68622	0.00331791
0.685841	0.00331243
0.685462	0.00330246
0.685083	0.00329425
0.684705	0.00328637
0.684327	0.00328047
0.683949	0.00327192
0.683572	0.0032648
0.683196	0.00325115
0.682819	0.00324578
0.682444	0.00324073
0.682068	0.00323243
0.681693	0.0032257
0.681319	0.00321914
0.680945	0.00321244
0.680571	0.00320876
0.680197	0.0032034
0.679825	0.00319804
0.679452	0.0031907
0.67908	0.00318774
0.678708	0.00318027
0.678337	0.00317411
0.677966	0.00316858
0.677596	0.00316238
0.677226	0.00316304
0.676856	0.00316156
0.676487	0.0031572
0.676118	0.00315801
0.675749	0.00315427
0.675381	0.00315296
0.675014	0.00315786
0.674646	0.00316285
0.674279	0.00316252
0.673913	0.00316886
0.673547	0.00317885
0.673181	0.00318413
0.672816	0.00318728
0.672451	0.00319172
0.672087	0.00319494
0.671723	0.00320371
0.671359	0.00321332
0.670996	0.00321997
0.670633	0.00322577
0.67027	0.00323463
0.669908	0.00323837
0.669546	0.00324105
0.669185	0.00324235
0.668824	0.00324937
0.668464	0.00326142
0.668103	0.00326783
0.667744	0.00327523
0.667384	0.00328118
0.667025	0.00328354
0.666667	0.00328887
0.666308	0.00329206
0.665951	0.00329885
0.665593	0.00330502
0.665236	0.00331525
0.664879	0.00332525
0.664523	0.00332575
0.664167	0.00333238
0.663812	0.00334108
0.663456	0.00334809
0.663102	0.00335795
0.662747	0.00336381
0.662393	0.00337975
0.66204	0.0033863
0.661686	0.00340111
0.661333	0.00341377
0.660981	0.00342412
0.660629	0.00343664
0.660277	0.00345173
0.659925	0.00345923
0.659574	0.00347364
0.659224	0.00348519
0.658874	0.00350383
0.658524	0.00352017
0.658174	0.00354482
0.657825	0.00355972
0.657476	0.00357715
0.657128	0.00359807
0.65678	0.0036248
0.656432	0.00364558
0.656085	0.00367466
0.655738	0.00370342
0.655391	0.00373099
0.655045	0.00375846
0.654699	0.00377973
0.654354	0.00380693
0.654008	0.00384157
0.653664	0.00387413
0.653319	0.00390614
0.652975	0.00394432
0.652632	0.00398462
0.652288	0.00402045
0.651945	0.00405988
0.651603	0.00410874
0.651261	0.00415398
0.650919	0.00420718
0.650577	0.00425548
0.650236	0.00431254
0.649895	0.00437697
0.649555	0.00443307
0.649215	0.0044926
0.648875	0.00455317
0.648536	0.00462359
0.648197	0.00469831
0.647858	0.0047671
0.64752	0.00484046
0.647182	0.00491838
0.646844	0.00499941
0.646507	0.00507245
0.64617	0.00514835
0.645833	0.00522856
0.645497	0.00530188
0.645161	0.00537734
0.644826	0.00545677
0.644491	0.00552472
0.644156	0.00558955
0.643821	0.00567204
0.643487	0.00574685
0.643154	0.00581353
0.64282	0.00588003
0.642487	0.00593813
0.642154	0.00601247
0.641822	0.00609321
0.64149	0.00616584
0.641158	0.00622151
0.640827	0.00628967
0.640496	0.00635701
0.640165	0.00641007
0.639835	0.00646967
0.639505	0.0065297
0.639175	0.00657542
0.638846	0.00663956
0.638517	0.00668306
0.638188	0.00672131
0.63786	0.00675575
0.637532	0.00679876
0.637205	0.00683511
0.636877	0.00687427
0.63655	0.00690514
0.636224	0.00692694
0.635897	0.00695448
0.635572	0.00698522
0.635246	0.00700293
0.634921	0.00700946
0.634596	0.00700229
0.634271	0.00702604
0.633947	0.0070332
0.633623	0.00704026
0.633299	0.00704199
0.632976	0.00704468
0.632653	0.00703155
0.63233	0.00702449
0.632008	0.00701617
0.631686	0.00700564
0.631365	0.00700421
0.631043	0.00701367
0.630722	0.00699587
0.630402	0.00699656
0.630081	0.00697998
0.629761	0.00698089
0.629442	0.00696476
0.629122	0.00695465
0.628803	0.00693974
0.628485	0.00692779
0.628166	0.00690751
0.627848	0.00689592
0.62753	0.00687718
0.627213	0.00685484
0.626896	0.00683443
0.626579	0.00681459
0.626263	0.00677293
0.625946	0.00675055
0.625631	0.00672639
0.625315	0.00669983
0.625	0.00668041
0.624685	0.00666796
0.624371	0.00664577
0.624056	0.00662068
0.623742	0.00660084
0.623429	0.00656377
0.623116	0.00655112
0.622803	0.00654172
0.62249	0.00653022
0.622178	0.00652749
0.621866	0.00652235
0.621554	0.0065135
0.621242	0.00650387
0.620931	0.00649926
0.620621	0.00650507
0.62031	0.00651067
0.62	0.00652127
0.61969	0.00652556
0.619381	0.00654017
0.619071	0.00655106
0.618762	0.00655003
0.618454	0.00656273
0.618146	0.00658123
0.617838	0.00659022
0.61753	0.00659809
0.617222	0.00660827
0.616915	0.00661745
0.616609	0.00663214
0.616302	0.0066375
0.615996	0.00663502
0.61569	0.00663695
0.615385	0.00663999
0.615079	0.00662189
0.614774	0.00660343
0.61447	0.00658123
0.614165	0.00655699
0.613861	0.0065129
0.613558	0.00648252
0.613254	0.00644328
0.612951	0.00639381
0.612648	0.00635248
0.612346	0.00629752
0.612043	0.00625079
0.611741	0.00620418
0.61144	0.00614772
0.611138	0.00610264
0.610837	0.00605235
0.610537	0.00600554
0.610236	0.00594794
0.609936	0.00589161
0.609636	0.00584696
0.609337	0.00578992
0.609037	0.0057416
0.608738	0.0056884
0.60844	0.00564042
0.608141	0.00559215
0.607843	0.00554106
0.607545	0.00549007
0.607248	0.00545299
0.606951	0.00540402
0.606654	0.00537247
0.606357	0.00533032
0.606061	0.00529984
0.605765	0.00525761
0.605469	0.00522522
0.605173	0.00519506
0.604878	0.0051717
0.604583	0.00513984
0.604288	0.00512142
0.603994	0.00509071
0.6037	0.00507939
0.603406	0.00505933
0.603113	0.0050365
0.60282	0.00501605
0.602527	0.005007
0.602234	0.00499694
0.601942	0.0049824
0.60165	0.00496679
0.601358	0.00496019
0.601066	0.00493957
0.600775	0.00492964
0.600484	0.00491518
0.600194	0.00489916
0.599903	0.00488989
0.599613	0.00487661
0.599323	0.00486329
0.599034	0.004857
0.598745	0.00484347
0.598456	0.00483181
0.598167	0.004822
0.597878	0.00481984
0.59759	0.00481619
0.597303	0.00481031
0.597015	0.00480055
0.596728	0.00479386
0.596441	0.00479387
0.596154	0.00479067
0.595867	0.00478038
0.595581	0.00477793
0.595295	0.00477696
0.59501	0.0047709
0.594724	0.00477002
0.594439	0.00476602
0.594154	0.00476227
0.59387	0.00476632
0.593585	0.00477266
0.593301	0.00476998
0.593018	0.00477172
0.592734	0.00477568
0.592451	0.00478152
0.592168	0.00478465
0.591885	0.00480073
0.591603	0.00481304
0.591321	0.00482857
0.591039	0.00484221
0.590758	0.0048487
0.590476	0.00486992
0.590195	0.00488994
0.589914	0.00491229
0.589634	0.00494346
0.589354	0.00497353
0.589074	0.00501175
0.588794	0.00504372
0.588514	0.00508046
0.588235	0.00510922
0.587956	0.00515922
0.587678	0.00521144
0.587399	0.00524736
0.587121	0.00529233
0.586843	0.00533994
0.586566	0.00538496
0.586288	0.00544189
0.586011	0.00549159
0.585735	0.00554007
0.585458	0.00559344
0.585182	0.00565521
0.584906	0.00571239
0.58463	0.00576447
0.584354	0.00581229
0.584079	0.00587055
0.583804	0.00592751
0.583529	0.00597053
0.583255	0.0059983
0.582981	0.00603443
0.582707	0.00607264
0.582433	0.0061081
0.58216	0.00612932
0.581886	0.00613842
0.581614	0.00615993
0.581341	0.00618
0.581068	0.00619395
0.580796	0.00620671
0.580524	0.00622405
0.580253	0.00624397
0.579981	0.00624537
0.57971	0.00625108
0.579439	0.00624423
0.579169	0.00625195
0.578898	0.00625334
0.578628	0.00624998
0.578358	0.00626363
0.578089	0.00626639
0.577819	0.00626248
0.57755	0.00626459
0.577281	0.00627704
0.577013	0.00630378
0.576744	0.00632275
0.576476	0.00635689
0.576208	0.00638814
0.575941	0.00643209
0.575673	0.00647568
0.575406	0.00651223
0.575139	0.00655555
0.574873	0.00660617
0.574606	0.00666153
0.57434	0.00671481
0.574074	0.0067607
0.573808	0.00682404
0.573543	0.00688524
0.573278	0.00695564
0.573013	0.00701807
0.572748	0.00708921
0.572484	0.00716413
0.57222	0.00723528
0.571956	0.00732218
0.571692	0.00740518
0.571429	0.00748344
0.571165	0.00757057
0.570902	0.00765204
0.57064	0.00773768
0.570377	0.00782009
0.570115	0.00791898
0.569853	0.00800749
0.569591	0.00810615
0.56933	0.0082146
0.569068	0.00830697
0.568807	0.00842178
0.568547	0.0085399
0.568286	0.00867439
0.568026	0.00881535
0.567766	0.00895184
0.567506	0.00909899
0.567246	0.00924939
0.566987	0.00941177
0.566728	0.0095773
0.566469	0.0097553
0.56621	0.00993455
0.565952	0.010107
0.565693	0.0102924
0.565435	0.0104734
0.565178	0.0106656
0.56492	0.0108808
0.564663	0.0110765
0.564406	0.0112562
0.564149	0.0114626
[truncated: 302 more rows]

## Sheet: Fig. 4c
hv(eV)	c-CSON
0.496	0.00212524
0.496198	0.00220845
0.496397	0.00216907
0.496596	0.00218456
0.496795	0.00231986
0.496994	0.00222382
0.497193	0.00227355
0.497393	0.00234011
0.497592	0.00235983
0.497792	0.00228955
0.497992	0.00235654
0.498192	0.002394
0.498392	0.00235737
0.498593	0.00234316
0.498793	0.00232396
0.498994	0.00235249
0.499195	0.00233543
0.499396	0.00228085
0.499597	0.00228443
0.499798	0.00230898
0.5	0.00236303
0.500202	0.00231486
0.500404	0.00224884
0.500606	0.00234116
0.500808	0.00232864
0.50101	0.00230592
0.501213	0.00231919
0.501415	0.00233009
0.501618	0.00229767
0.501821	0.00237631
0.502024	0.00226032
0.502228	0.00236172
0.502431	0.00236417
0.502635	0.00227944
0.502839	0.00235053
0.503043	0.00229686
0.503247	0.00228817
0.503451	0.00225478
0.503656	0.00229855
0.50386	0.00225723
0.504065	0.00220085
0.50427	0.00221589
0.504475	0.0021231
0.504681	0.00212881
0.504886	0.00213709
0.505092	0.00208278
0.505297	0.00200132
0.505503	0.00196282
0.50571	0.00193457
0.505916	0.00192746
0.506122	0.0018707
0.506329	0.00186431
0.506536	0.00181761
0.506743	0.00175571
0.50695	0.00174344
0.507157	0.00166388
0.507365	0.00164478
0.507573	0.0016445
0.507781	0.00157978
0.507989	0.00162621
0.508197	0.00157075
0.508405	0.00153115
0.508614	0.00151969
0.508822	0.00152533
0.509031	0.00149845
0.50924	0.00147489
0.509449	0.00152217
0.509659	0.00145296
0.509868	0.00146844
0.510078	0.00144331
0.510288	0.00147264
0.510498	0.00150288
0.510708	0.00150349
0.510919	0.0015216
0.511129	0.00152705
0.51134	0.00155001
0.511551	0.00155852
0.511762	0.00154962
0.511974	0.00160067
0.512185	0.00163278
0.512397	0.00162277
0.512609	0.00167073
0.512821	0.00172322
0.513033	0.00172485
0.513245	0.00177177
0.513458	0.00180926
0.51367	0.0017902
0.513883	0.00184952
0.514096	0.00189455
0.514309	0.00191793
0.514523	0.00200332
0.514736	0.00201532
0.51495	0.00205675
0.515164	0.0020682
0.515378	0.00215199
0.515593	0.00216357
0.515807	0.00218446
0.516022	0.00223493
0.516236	0.00228371
0.516451	0.00232056
0.516667	0.00235936
0.516882	0.00239527
0.517098	0.00243161
0.517313	0.00251218
0.517529	0.00254782
0.517745	0.00263336
0.517962	0.00270002
0.518178	0.00277484
0.518395	0.00286124
0.518611	0.00292307
0.518828	0.00307107
0.519046	0.00318895
0.519263	0.00326446
0.519481	0.00336817
0.519698	0.00349064
0.519916	0.00366104
0.520134	0.00379184
0.520352	0.0038969
0.520571	0.00411965
0.52079	0.00429635
0.521008	0.00445346
0.521227	0.00463688
0.521447	0.00485807
0.521666	0.00500975
0.521886	0.00524301
0.522105	0.00549207
0.522325	0.00568445
0.522545	0.00592689
0.522766	0.0060536
0.522986	0.00632922
0.523207	0.00655559
0.523428	0.00682741
0.523649	0.00706126
0.52387	0.00740702
0.524091	0.0077071
0.524313	0.00796729
0.524535	0.0083471
0.524757	0.00873607
0.524979	0.00908624
0.525201	0.00951563
0.525424	0.00988198
0.525646	0.01037
0.525869	0.0108881
0.526092	0.0112485
0.526316	0.0118286
0.526539	0.0122225
0.526763	0.012699
0.526987	0.0132705
0.527211	0.0136522
0.527435	0.0141
0.52766	0.0145116
0.527884	0.0150535
0.528109	0.0154067
0.528334	0.0156344
0.528559	0.0158122
0.528785	0.0159211
0.52901	0.0160894
0.529236	0.0162808
0.529462	0.0160203
0.529688	0.0160696
0.529915	0.015916
0.530141	0.0156223
0.530368	0.0155482
0.530595	0.0154183
0.530822	0.0150455
0.531049	0.0147904
0.531277	0.0144978
0.531505	0.014184
0.531732	0.0138098
0.531961	0.013573
0.532189	0.013114
0.532417	0.0129165
0.532646	0.012662
0.532875	0.0123878
0.533104	0.0120229
0.533333	0.0117374
0.533563	0.0113857
0.533793	0.0111572
0.534022	0.0108295
0.534252	0.0106122
0.534483	0.0103951
0.534713	0.0100809
0.534944	0.00993602
0.535175	0.00965008
0.535406	0.0093365
0.535637	0.00922006
0.535869	0.00885697
0.5361	0.00869626
0.536332	0.00853655
0.536564	0.00818086
0.536797	0.00791098
0.537029	0.00763966
0.537262	0.00739769
0.537495	0.00713827
0.537728	0.00690092
0.537961	0.00665595
0.538194	0.00647119
0.538428	0.00626834
0.538662	0.0059507
0.538896	0.00573245
0.53913	0.00556559
0.539365	0.0052821
0.5396	0.00523494
0.539835	0.00494895
0.54007	0.00479767
0.540305	0.004619
0.540541	0.00450915
0.540776	0.00430238
0.541012	0.00409836
0.541248	0.00395966
0.541485	0.00378728
0.541721	0.0037369
0.541958	0.00364339
0.542195	0.00350803
0.542432	0.00336667
0.54267	0.0033571
0.542907	0.00320157
0.543145	0.00306219
0.543383	0.00309194
0.543621	0.00303472
0.54386	0.00302466
0.544098	0.00292571
0.544337	0.00290823
0.544576	0.00287039
0.544815	0.00279356
0.545055	0.00274752
0.545295	0.00264646
0.545535	0.00263941
0.545775	0.00260957
0.546015	0.0024161
0.546256	0.00241518
0.546496	0.00234799
0.546737	0.00227193
0.546978	0.00225591
0.54722	0.00211986
0.547461	0.00199789
0.547703	0.0019391
0.547945	0.00184093
0.548187	0.00172134
0.54843	0.00170592
0.548673	0.00160525
0.548915	0.0015312
0.549159	0.00150151
0.549402	0.00143916
0.549645	0.00133388
0.549889	0.00127
0.550133	0.00120253
0.550377	0.00112738
0.550622	0.00110669
0.550866	0.00106213
0.551111	0.0010227
0.551356	0.000989366
0.551601	0.000929149
0.551847	0.000936545
0.552093	0.000893667
0.552339	0.000873522
0.552585	0.000828925
0.552831	0.000843464
0.553078	0.000800822
0.553324	0.000788455
0.553571	0.000802118
0.553819	0.000787709
0.554066	0.000762466
0.554314	0.000759989
0.554562	0.000761505
0.55481	0.00075465
0.555058	0.00074191
0.555307	0.000735563
0.555556	0.000713783
0.555805	0.000720679
0.556054	0.000706309
0.556303	0.000721416
0.556553	0.000694266
0.556803	0.000692493
0.557053	0.000677834
0.557303	0.000658477
0.557554	0.000648604
0.557805	0.000654273
0.558056	0.000659475
0.558307	0.000627676
0.558559	0.000627074
0.55881	0.000598123
0.559062	0.0006081
0.559314	0.000558835
0.559567	0.000566226
0.559819	0.000551379
0.560072	0.000539336
0.560325	0.000535207
0.560579	0.000523464
0.560832	0.000484167
0.561086	0.000490593
0.56134	0.000475248
0.561594	0.000460537
0.561849	0.000451024
0.562103	0.000435299
0.562358	0.000419502
0.562613	0.000398602
0.562869	0.00038901
0.563124	0.000374504
0.56338	0.00037674
0.563636	0.000351867
0.563893	0.000354222
0.564149	0.000341324
0.564406	0.000329053
0.564663	0.00032158
0.56492	0.000300689
0.565178	0.000302467
0.565435	0.000278406
0.565693	0.000281987
0.565952	0.000265867
0.56621	0.000250617
0.566469	0.000246776
0.566728	0.000238003
0.566987	0.00021808
0.567246	0.000211791
0.567506	0.000205963
0.567766	0.000191055
0.568026	0.000178889
0.568286	0.000169069
0.568547	0.000168377
0.568807	0.000161654
0.569068	0.000148337
0.56933	0.00015136
0.569591	0.000147944
0.569853	0.00012216
0.570115	0.000132684
0.570377	0.000118198
0.57064	0.000123678
0.570902	0.000102811
0.571165	0.000102037
0.571429	9.35536e-05
0.571692	0.000106161
0.571956	9.42337e-05
0.57222	9.14174e-05
0.572484	7.57895e-05
0.572748	7.5191e-05
0.573013	7.52795e-05
0.573278	7.74356e-05
0.573543	7.25991e-05
0.573808	7.03717e-05
0.574074	6.5761e-05
0.57434	7.20673e-05
0.574606	6.2537e-05
0.574873	6.19009e-05
0.575139	6.2647e-05
0.575406	6.59802e-05
0.575673	5.78867e-05
0.575941	5.95373e-05
0.576208	5.78394e-05
0.576476	6.92071e-05
0.576744	5.2513e-05
0.577013	6.31814e-05
0.577281	6.60188e-05
0.57755	6.45207e-05
0.577819	6.00284e-05
0.578089	6.43912e-05
0.578358	6.03293e-05
0.578628	6.98399e-05
0.578898	6.5855e-05
0.579169	6.39843e-05
0.579439	6.41173e-05
0.57971	7.10534e-05
0.579981	6.4035e-05
0.580253	6.46094e-05
0.580524	6.29253e-05
0.580796	6.58385e-05
0.581068	6.72174e-05
0.581341	6.94221e-05
0.581614	6.00361e-05
0.581886	6.40891e-05
0.58216	5.74683e-05
0.582433	6.13811e-05
0.582707	5.80984e-05
0.582981	6.92616e-05
0.583255	7.01059e-05
0.583529	5.74234e-05
0.583804	6.19901e-05
0.584079	6.73573e-05
0.584354	5.69926e-05
0.58463	6.21611e-05
0.584906	5.93894e-05
0.585182	5.73929e-05
0.585458	6.4105e-05
0.585735	6.54395e-05
0.586011	5.41113e-05
0.586288	6.02302e-05
0.586566	5.36759e-05
0.586843	5.40472e-05
0.587121	5.50156e-05
0.587399	5.6832e-05
0.587678	5.67449e-05
0.587956	5.35144e-05
0.588235	5.65112e-05
0.588514	5.58483e-05
0.588794	5.08438e-05
0.589074	6.12236e-05
0.589354	5.84994e-05
0.589634	5.63459e-05
0.589914	5.31368e-05
0.590195	5.8369e-05
0.590476	6.47857e-05
0.590758	5.96403e-05
0.591039	5.70362e-05
0.591321	6.39321e-05
0.591603	6.29005e-05
0.591885	6.32299e-05
0.592168	6.27581e-05
0.592451	6.48344e-05
0.592734	7.07315e-05
0.593018	6.84663e-05
0.593301	7.20236e-05
0.593585	6.65567e-05
0.59387	7.55203e-05
0.594154	7.69544e-05
0.594439	7.69226e-05
0.594724	7.46114e-05
0.59501	7.1782e-05
0.595295	7.8077e-05
0.595581	7.69261e-05
0.595867	8.1738e-05
0.596154	8.01814e-05
0.596441	7.9086e-05
0.596728	8.0898e-05
0.597015	8.3117e-05
0.597303	8.30625e-05
0.59759	8.66477e-05
0.597878	8.1217e-05
0.598167	8.9088e-05
0.598456	8.8692e-05
0.598745	8.70802e-05
0.599034	9.20117e-05
0.599323	8.99515e-05
0.599613	9.75072e-05
0.599903	9.1189e-05
0.600194	9.33315e-05
0.600484	9.29741e-05
0.600775	9.48942e-05
0.601066	9.24717e-05
0.601358	9.49149e-05
0.60165	0.000102363
0.601942	0.000102323
0.602234	0.000101385
0.602527	0.000100697
0.60282	0.000102485
0.603113	0.000105308
0.603406	0.000100503
0.6037	0.000104609
0.603994	0.000105365
0.604288	0.000106948
0.604583	0.000113447
0.604878	0.00011067
0.605173	0.000113796
0.605469	0.000119654
0.605765	0.000115922
0.606061	0.000121074
0.606357	0.000122483
0.606654	0.000121493
0.606951	0.000129487
0.607248	0.000130053
0.607545	0.000136257
0.607843	0.000129237
0.608141	0.000139335
0.60844	0.000135105
0.608738	0.000143804
0.609037	0.000141116
0.609337	0.000144511
0.609636	0.000146806
0.609936	0.00015346
0.610236	0.000158758
0.610537	0.000163143
0.610837	0.000167265
0.611138	0.000163377
0.61144	0.00016584
0.611741	0.000174199
0.612043	0.00017808
0.612346	0.000179112
0.612648	0.000185628
0.612951	0.00018802
0.613254	0.000182897
0.613558	0.000186215
0.613861	0.00019396
0.614165	0.000193931
0.61447	0.000199149
0.614774	0.0002016
0.615079	0.000203541
0.615385	0.000214068
0.61569	0.00021897
0.615996	0.000217891
0.616302	0.000215469
0.616609	0.000220058
0.616915	0.000226013
0.617222	0.000233109
0.61753	0.000240154
0.617838	0.000233667
0.618146	0.000241556
0.618454	0.000250899
0.618762	0.00024832
0.619071	0.000257208
0.619381	0.000262795
0.61969	0.0002677
0.62	0.000282624
0.62031	0.000253207
0.620621	0.000260964
0.620931	0.00026307
0.621242	0.000272819
0.621554	0.000279652
0.621866	0.000285611
0.622178	0.000302426
0.62249	0.000300392
0.622803	0.000308157
0.623116	0.000312681
0.623429	0.000318269
0.623742	0.000328477
0.624056	0.000334923
0.624371	0.000354006
0.624685	0.000353421
0.625	0.000355478
0.625315	0.000364325
0.625631	0.00037128
0.625946	0.000379813
0.626263	0.00038619
0.626579	0.000401343
0.626896	0.000406739
0.627213	0.000415283
0.62753	0.000417302
0.627848	0.000421562
0.628166	0.0004288
0.628485	0.00044489
0.628803	0.000444856
0.629122	0.000453264
0.629442	0.000460047
0.629761	0.000462655
0.630081	0.000473554
0.630402	0.000468673
0.630722	0.0004702
0.631043	0.000483125
0.631365	0.000488269
0.631686	0.00049593
0.632008	0.000495408
0.63233	0.000508512
0.632653	0.000505229
0.632976	0.00051655
0.633299	0.000512504
0.633623	0.000510309
0.633947	0.00051972
0.634271	0.000515415
0.634596	0.000521869
0.634921	0.00052333
0.635246	0.000525539
0.635572	0.000525371
0.635897	0.00051597
0.636224	0.000514883
0.63655	0.000516541
0.636877	0.00052198
0.637205	0.000513814
0.637532	0.000516342
0.63786	0.000514875
0.638188	0.000510491
0.638517	0.000505327
0.638846	0.0005009
0.639175	0.000499876
0.639505	0.000485975
0.639835	0.000492985
0.640165	0.000487301
0.640496	0.000473126
0.640827	0.000467633
0.641158	0.000463199
0.64149	0.000457971
0.641822	0.000450607
0.642154	0.000442998
0.642487	0.000434062
0.64282	0.000426335
0.643154	0.000422377
0.643487	0.000404607
0.643821	0.000409206
0.644156	0.0004008
0.644491	0.000377332
0.644826	0.000382492
0.645161	0.00036857
0.645497	0.000359747
0.645833	0.000357462
0.64617	0.000351535
0.646507	0.000343762
0.646844	0.000330671
0.647182	0.000324046
0.64752	0.000309345
0.647858	0.000305802
0.648197	0.000304429
0.648536	0.000291039
0.648875	0.000285397
0.649215	0.000277675
0.649555	0.000263765
0.649895	0.000258897
0.650236	0.000256717
0.650577	0.000246989
0.650919	0.000246226
0.651261	0.000233553
0.651603	0.000229923
0.651945	0.000219215
0.652288	0.000213428
0.652632	0.00021201
0.652975	0.000202321
0.653319	0.000205495
0.653664	0.000199562
0.654008	0.00019753
0.654354	0.000184295
0.654699	0.000186911
0.655045	0.000184504
0.655391	0.000181693
0.655738	0.000177778
0.656085	0.000172052
0.656432	0.000170323
0.65678	0.000171983
0.657128	0.000164686
0.657476	0.000161347
0.657825	0.000158711
0.658174	0.000155011
0.658524	0.000153871
0.658874	0.000151133
0.659224	0.000147557
0.659574	0.000148207
0.659925	0.000142803
0.660277	0.000142321
0.660629	0.00014242
0.660981	0.000136154
0.661333	0.00013785
0.661686	0.000137767
0.66204	0.000131079
0.662393	0.0001327
0.662747	0.000130582
0.663102	0.000129038
0.663456	0.000131892
0.663812	0.000129229
0.664167	0.000131037
0.664523	0.000129675
0.664879	0.000129489
0.665236	0.000129161
0.665593	0.000131709
0.665951	0.00013079
0.666308	0.000133354
0.666667	0.000130847
0.667025	0.000133568
0.667384	0.000132597
0.667744	0.000132492
0.668103	0.000133575
0.668464	0.000132913
0.668824	0.000130956
0.669185	0.000136297
0.669546	0.000134771
0.669908	0.000134071
0.67027	0.000135355
0.670633	0.000137357
0.670996	0.000135555
0.671359	0.000136978
0.671723	0.000138942
0.672087	0.000140682
0.672451	0.000141121
0.672816	0.00013997
0.673181	0.000143783
0.673547	0.000146869
0.673913	0.000145572
0.674279	0.000148786
0.674646	0.000149645
0.675014	0.000151533
0.675381	0.000156101
0.675749	0.000153541
0.676118	0.000155802
0.676487	0.000154063
0.676856	0.000159283
0.677226	0.000165557
0.677596	0.000166387
0.677966	0.000169088
0.678337	0.000170973
0.678708	0.000172478
0.67908	0.000174985
0.679452	0.00017614
0.679825	0.000176791
0.680197	0.000180501
0.680571	0.000182043
0.680945	0.000185851
0.681319	0.00018814
0.681693	0.00019156
0.682068	0.000193754
0.682444	0.000198726
0.682819	0.000198812
0.683196	0.000199255
0.683572	0.000206274
0.683949	0.000211533
0.684327	0.000209857
0.684705	0.000213567
0.685083	0.000213852
0.685462	0.000219922
0.685841	0.000218422
0.68622	0.000224866
0.6866	0.000225046
0.686981	0.000229422
0.687361	0.000232593
0.687743	0.000233275
0.688124	0.000240809
0.688506	0.000242525
0.688889	0.00024636
0.689272	0.000247458
0.689655	0.000248814
0.690039	0.00025486
0.690423	0.000255551
0.690808	0.00026088
0.691193	0.000264645
0.691578	0.000267317
0.691964	0.000270037
0.692351	0.000275104
0.692737	0.00027763
0.693125	0.000280174
0.693512	0.000285375
0.6939	0.000286444
0.694289	0.00029093
0.694678	0.000293267
0.695067	0.000294646
0.695457	0.000297511
0.695847	0.000306644
0.696238	0.000308697
0.696629	0.000310834
0.697021	0.000320718
0.697413	0.000319961
0.697805	0.00032302
0.698198	0.00032997
0.698592	0.000334198
0.698985	0.00033975
0.69938	0.000343048
0.699774	0.000346364
0.700169	0.000348252
0.700565	0.000348881
0.700961	0.000358259
0.701357	0.000360913
0.701754	0.000369631
0.702152	0.000365799
0.70255	0.000373502
0.702948	0.000378996
0.703347	0.000379792
0.703746	0.000389437
0.704145	0.000392877
0.704545	0.000393681
0.704946	0.000399561
0.705347	0.000402148
0.705748	0.000409512
0.70615	0.000410091
0.706553	0.000417047
0.706956	0.000421818
0.707359	0.000424868
0.707763	0.000431185
0.708167	0.000436376
0.708571	0.000440597
0.708977	0.000445083
0.709382	0.000455356
0.709788	0.000453553
0.710195	0.000458086
0.710602	0.000464362
0.711009	0.000467858
0.711417	0.000477656
0.711825	0.000483833
0.712234	0.000484041
0.712644	0.000495124
0.713053	0.000502848
0.713464	0.000506373
0.713874	0.000509135
0.714286	0.000515091
0.714697	0.000515278
0.71511	0.000526771
0.715522	0.000529855
0.715935	0.000539414
0.716349	0.000544049
0.716763	0.000553388
0.717178	0.000556007
0.717593	0.000567137
0.718008	0.000570828
0.718424	0.000577005
0.718841	0.000581085
0.719258	0.000594937
0.719675	0.000599795
0.720093	0.000611073
0.720511	0.000608543
0.72093	0.000621952
0.72135	0.000627722
0.721769	0.000637251
0.72219	0.000644979
0.722611	0.0006529
0.723032	0.000657831
0.723454	0.000663256
0.723876	0.000672266
0.724299	0.000683139
0.724722	0.000694517
0.725146	0.000695561
0.725571	0.000709803
0.725995	0.000712596
0.726421	0.000727123
0.726846	0.00073008
0.727273	0.000743442
0.7277	0.00074938
0.728127	0.000758492
0.728555	0.000768545
0.728983	0.000772621
0.729412	0.000793719
0.729841	0.000805032
0.730271	0.00080991
0.730701	0.000822887
0.731132	0.000831196
0.731563	0.000836036
0.731995	0.000855091
0.732428	0.000859088
0.732861	0.000871915
0.733294	0.000877912
0.733728	0.000897449
0.734162	0.000899315
0.734597	0.000911395
0.735033	0.000917006
0.735469	0.000929793
0.735905	0.000943179
0.736342	0.000950541
0.73678	0.000954369
0.737218	0.000976451
0.737656	0.000977131
0.738095	0.000991416
0.738535	0.000994823
0.738975	0.0010077
0.739416	0.00100809
0.739857	0.00101758
0.740299	0.00102408
0.740741	0.0010401
0.741184	0.00103878
0.741627	0.00105712
0.742071	0.00106204
0.742515	0.00106579
0.74296	0.00106852
0.743405	0.00108365
0.743851	0.00109245
0.744298	0.00110052
0.744745	0.00110597
0.745192	0.00111646
0.74564	0.00112692
0.746089	0.00113428
0.746538	0.001155
0.746988	0.00116303
0.747438	0.00117552
0.747889	0.00117858
0.74834	0.00118894
0.748792	0.00120483
0.749245	0.00121746
0.749698	0.00123241
0.750151	0.0012476
0.750605	0.00125227
0.75106	0.00127359
0.751515	0.00128934
0.751971	0.00130333
0.752427	0.00132193
0.752884	0.00132335
0.753341	0.00134362
0.753799	0.00135244
0.754258	0.00137462
0.754717	0.00138984
0.755177	0.00140455
0.755637	0.00141924
0.756098	0.00144032
0.756559	0.00145482
0.757021	0.00147407
0.757483	0.00148137
0.757946	0.00150512
0.75841	0.00152369
0.758874	0.00154089
0.759339	0.0015603
0.759804	0.00157848
0.76027	0.00159937
0.760736	0.00162276
0.761203	0.00163558
0.761671	0.00166109
0.762139	0.00167502
0.762608	0.0016995
0.763077	0.0017197
0.763547	0.00174171
0.764017	0.00175218
0.764488	0.00176914
0.76496	0.00179303
0.765432	0.00181885
0.765905	0.00184306
0.766378	0.00185888
0.766852	0.00187649
0.767327	0.00191106
0.767802	0.00192894
0.768278	0.0019508
0.768754	0.00196905
0.769231	0.00198384
0.769708	0.00201598
0.770186	0.00202813
0.770665	0.0020563
0.771144	0.00207338
0.771624	0.00211057
0.772105	0.00213393
0.772586	0.00215693
0.773067	0.00217737
0.77355	0.00220458
0.774032	0.00222903
0.774516	0.0022545
0.775	0.00226747
0.775485	0.00229867
0.77597	0.00232421
0.776456	0.00236724
0.776942	0.00237587
0.777429	0.00240357
0.777917	0.00243396
0.778406	0.0024644
0.778894	0.00248036
0.779384	0.00251138
0.779874	0.00254583
0.780365	0.00257345
0.780856	0.00259528
0.781348	0.0026248
0.781841	0.00265634
0.782334	0.00267764
0.782828	0.00270851
0.783323	0.00274904
0.783818	0.00278716
0.784314	0.00279212
0.78481	0.00284161
0.785307	0.00287668
0.785805	0.00289269
0.786303	0.00293215
0.786802	0.00296021
0.787302	0.00298988
0.787802	0.00302825
0.788303	0.00306363
0.788804	0.00309699
0.789306	0.00313126
0.789809	0.00317057
0.790312	0.00320285
0.790816	0.0032339
0.791321	0.00327157
0.791826	0.00332564
0.792332	0.00334803
0.792839	0.00338072
0.793346	0.00342932
0.793854	0.00345519
0.794363	0.00350023
0.794872	0.00354226
0.795382	0.00359048
0.795892	0.00362005
0.796403	0.00365564
0.796915	0.00369954
0.797428	0.00375139
0.797941	0.0037771
0.798455	0.00381152
0.798969	0.00386502
0.799484	0.00391308
0.8	0.00394426
0.800516	0.0039862
0.801034	0.00404309
0.801551	0.00408588
0.80207	0.00412098
0.802589	0.00415962
0.803109	0.00420534
0.803629	0.00423819
0.80415	0.00428976
0.804672	0.0043278
0.805195	0.004394
0.805718	0.00443274
0.806242	0.00447115
0.806766	0.00453344
0.807292	0.00456833
0.807818	0.00461592
0.808344	0.00466593
0.808871	0.00471029
0.809399	0.004764
0.809928	0.00482851
0.810458	0.00485484
0.810988	0.00489829
0.811518	0.00493846
0.81205	0.005012
0.812582	0.00505486
0.813115	0.00510853
0.813648	0.00515471
0.814183	0.00520365
0.814717	0.00525098
0.815253	0.00529995
0.815789	0.0053581
0.816327	0.00541678
0.816864	0.00544642
0.817403	0.00551471
0.817942	0.00556498
0.818482	0.00560204
0.819022	0.00567319
0.819564	0.00571536
0.820106	0.00574882
0.820649	0.00583163
0.821192	0.00587451
0.821736	0.0059276
0.822281	0.00598799
0.822827	0.00604395
0.823373	0.00608134
0.82392	0.00615661
0.824468	0.00622307
0.825017	0.00624665
0.825566	0.0063321
0.826116	0.00638205
0.826667	0.00643747
0.827218	0.0065017
0.82777	0.00654168
0.828323	0.00661477
0.828877	0.00667744
0.829431	0.00675356
0.829987	0.00681785
0.830543	0.00688098
0.831099	0.00695831
0.831657	0.00700504
0.832215	0.00708317
0.832774	0.00715214
0.833333	0.00722793
0.833894	0.00729007
0.834455	0.00735057
0.835017	0.00742555
0.83558	0.00750969
0.836143	0.00759387
0.836707	0.00764929
0.837272	0.00770848
0.837838	0.00778823
0.838404	0.00785241
0.838972	0.0079517
0.83954	0.00799831
0.840108	0.00808132
0.840678	0.00816149
0.841248	0.00823142
0.841819	0.00831236
0.842391	0.00838
0.842964	0.00846075
0.843537	0.00853316
0.844112	0.00860868
0.844687	0.0086966
0.845262	0.00877672
0.845839	0.00886713
0.846416	0.00895171
0.846995	0.00905735
0.847573	0.00913863
0.848153	0.00921345
0.848734	0.00933946
0.849315	0.00940915
0.849897	0.0095576
0.85048	0.00967434
0.851064	0.00980185
0.851648	0.00993325
0.852234	0.0100524
0.85282	0.010206
0.853407	0.0103545
0.853994	0.0105359
0.854583	0.0106756
0.855172	0.0108382
0.855763	0.0109839
0.856354	0.0111654
0.856945	0.0113127
0.857538	0.0115176
0.858131	0.0117281
0.858726	0.0119316
0.859321	0.012138
0.859917	0.0123352
0.860514	0.0125055
0.861111	0.0126557
0.86171	0.0128246
0.862309	0.0129296
0.862909	0.0130678
0.86351	0.0131915
0.864111	0.0132953
0.864714	0.0133399
0.865318	0.0133404
0.865922	0.0133241
0.866527	0.0132617
0.867133	0.0132466
0.86774	0.0132001
0.868347	0.0132116
0.868956	0.0131469
0.869565	0.0130492
0.870175	0.0130769
0.870787	0.0130318
0.871398	0.0130224
0.872011	0.0130007
0.872625	0.0130136
0.873239	0.013037
0.873855	0.0131057
0.874471	0.0132054
0.875088	0.0132476
0.875706	0.0133369
0.876325	0.0134234
0.876945	0.0135035
0.877565	0.0135827
0.878187	0.013643
0.878809	0.0137524
0.879433	0.0138448
0.880057	0.0139694
0.880682	0.014067
0.881308	0.0141736
0.881935	0.0142995
0.882562	0.0143595
0.883191	0.0144977
0.88382	0.0146325
0.884451	0.0147006
0.885082	0.014836
0.885714	0.0149276
0.886347	0.0150618
0.886981	0.015167
0.887616	0.0152958
0.888252	0.0154329
0.888889	0.0155315
0.889527	0.0156321
0.890165	0.0158243
0.890805	0.0159466
0.891445	0.0160362
0.892086	0.0161529
0.892729	0.016316
0.893372	0.0164571
0.894016	0.0166166
0.894661	0.0167449
0.895307	0.0168507
0.895954	0.0170126
0.896602	0.0171726
0.89725	0.017312
0.8979	0.0174623
0.898551	0.0176163
0.899202	0.0177738
0.899855	0.0179169
0.900508	0.0180655
0.901163	0.0182364
0.901818	0.0183774
0.902475	0.0185473
0.903132	0.0187407
0.90379	0.0188652
0.904449	0.0190256
0.905109	0.0192284
0.905771	0.0193619
0.906433	0.0195342
0.907096	0.0197238
0.90776	0.0198761
0.908425	0.0200769
0.909091	0.0202255
0.909758	0.0204456
0.910426	0.0206297
0.911095	0.0208173
0.911765	0.0209644
0.912436	0.0211202
0.913108	0.0212985
0.91378	0.0215353
0.914454	0.0216807
0.915129	0.0218369
0.915805	0.0220581
0.916482	0.0221814
0.91716	0.0224344
0.917839	0.0226109
0.918519	0.0227398
0.919199	0.0229253
0.919881	0.0231267
0.920564	0.0232683
0.921248	0.0234561
0.921933	0.0236674
0.922619	0.0238704
0.923306	0.0240431
0.923994	0.0242405
0.924683	0.024354
0.925373	0.0246177
0.926064	0.0247936
0.926756	0.0250174
0.92745	0.0251829
0.928144	0.0254093
0.928839	0.0256001
0.929535	0.025828
0.930233	0.0260629
0.930931	0.0262717
0.93163	0.0264866
0.932331	0.0266636
0.933032	0.0268936
0.933735	0.0271357
0.934439	0.0273607
0.935143	0.0275848
0.935849	0.0277891
0.936556	0.0280221
0.937264	0.0283013
0.937973	0.0284877
0.938683	0.028728
0.939394	0.028995
0.940106	0.0292796
0.940819	0.0295001
0.941534	0.0296987
0.942249	0.0299293
0.942966	0.0302379
0.943683	0.0304421
0.944402	0.0307259
0.945122	0.030993
0.945843	0.0311817
0.946565	0.0313932
0.947288	0.0316585
0.948012	0.0318855
0.948738	0.0322117
0.949464	0.0324699
0.950192	0.0326939
0.95092	0.0329479
0.95165	0.0332996
0.952381	0.0334819
0.953113	0.0338109
0.953846	0.0340668
0.95458	0.0342503
0.955316	0.0345582
0.956052	0.0348551
0.95679	0.035059
0.957529	0.0354026
0.958269	0.0356179
0.95901	0.0359911
0.959752	0.0362177
0.960496	0.0364661
0.96124	0.0367955
0.961986	0.0370893
0.962733	0.0373949
0.963481	0.0377305
0.96423	0.0380008
0.964981	0.0383123
0.965732	0.0385722
0.966485	0.0388638
0.967239	0.0391683
0.967994	0.0395511
0.96875	0.0397896
0.969507	0.0400431
0.970266	0.0404602
0.971026	0.0407442
0.971787	0.0409443
0.972549	0.0413835
0.973312	0.0416789
0.974077	0.0420027
0.974843	0.0423491
0.97561	0.0426188
0.976378	0.042994
0.977147	0.0433069
0.977918	0.0436316
0.97869	0.0439503
0.979463	0.044342
0.980237	0.0446142
0.981013	0.0450402
0.981789	0.0453009
0.982567	0.0456824
0.983347	0.0460257
0.984127	0.0463673
0.984909	0.0467576
0.985692	0.0470494
0.986476	0.047401
0.987261	0.047791
0.988048	0.0481273
0.988836	0.0485097
0.989625	0.0489512
0.990415	0.049252
0.991207	0.0495408
0.992	0.0499489
0.992794	0.0504077
0.99359	0.0507278
0.994387	0.0511077
0.995185	0.0514254
0.995984	0.051889
0.996785	0.0522155
0.997586	0.0526092
0.99839	0.0529905
0.999194	0.0533901
1	0.0538131
1.00081	0.0541767
1.00162	0.0546067
1.00243	0.0550455
1.00324	0.055421
1.00405	0.0558757
1.00486	0.0562418
1.00568	0.0566428
1.00649	0.0571538
1.00731	0.057527
1.00813	0.0580149
1.00895	0.0582747
1.00977	0.0587695
1.01059	0.0593
1.01142	0.0597268
1.01224	0.0600792
1.01307	0.0605753
1.0139	0.0610079
1.01473	0.0614151
1.01556	0.0618461
1.01639	0.0622726
1.01723	0.0627162
1.01806	0.0632486
1.0189	0.0637098
1.01974	0.0641971
1.02058	0.0646205
1.02142	0.0650942
1.02226	0.0656128
1.0231	0.0661054
1.02395	0.0665285
1.02479	0.0669746
1.02564	0.0675548
1.02649	0.0680354
1.02734	0.0684967
1.02819	0.0690544
1.02905	0.0694541
1.0299	0.0700144
1.03076	0.0704072
1.03161	0.0709766
1.03247	0.0714209
1.03333	0.0720225
1.0342	0.0739476
1.03506	0.0745255
1.03592	0.075078
1.03679	0.0756171
1.03766	0.0761528
1.03853	0.0767373
1.0394	0.077208
1.04027	0.0778666
1.04114	0.0781389
1.04202	0.0788648
1.04289	0.0793596
1.04377	0.0798613
1.04465	0.0804093
1.04553	0.0809052
1.04641	0.0815699
1.0473	0.0820834
1.04818	0.0826024
1.04907	0.0831614
1.04996	0.0836699
1.05085	0.0841959
1.05174	0.0847216
1.05263	0.085345
1.05353	0.0858715
1.05442	0.0863711
1.05532	0.0869935
1.05622	0.0873859
1.05712	0.0879068
1.05802	0.0884918
1.05892	0.0890264
1.05983	0.0895292
1.06074	0.0902316
1.06164	0.0905464
1.06255	0.091183
1.06346	0.0916725
1.06438	0.0923374
1.06529	0.0928797
1.06621	0.0932445
1.06713	0.0939674
1.06804	0.0944953
1.06897	0.095028
1.06989	0.0957231
1.07081	0.0962927
1.07174	0.096804
1.07266	0.0976084
1.07359	0.0982838
1.07452	0.0985757
1.07546	0.0992389
1.07639	0.0998181
1.07732	0.100489
1.07826	0.101025
1.0792	0.101607
1.08014	0.102129
1.08108	0.102883
1.08202	0.103477
1.08297	0.103968
1.08392	0.104756
1.08486	0.105308
1.08581	0.105899
1.08677	0.106673
1.08772	0.10738
1.08867	0.107837
1.08963	0.108442
1.09059	0.109239
1.09155	0.109816
1.09251	0.110522
1.09347	0.111185
1.09444	0.111836
1.09541	0.112431
1.09637	0.113191
1.09735	0.113881
1.09832	0.114511
1.09929	0.115153
1.10027	0.115898
1.10124	0.11636
1.10222	0.11719
1.1032	0.117822
1.10419	0.11853
1.10517	0.119173
1.10616	0.119966
1.10714	0.120508
1.10813	0.121442
1.10912	0.122018
1.11012	0.122743
1.11111	0.123393
1.11211	0.124193
1.11311	0.124804
1.11411	0.125588
1.11511	0.126429
1.11611	0.127273
1.11712	0.127767
1.11812	0.128581
1.11913	0.129419
1.12014	0.130161
1.12116	0.130902
1.12217	0.131615
1.12319	0.132571
1.12421	0.133294
1.12523	0.134027
1.12625	0.134754
1.12727	0.135573
1.1283	0.136424
1.12933	0.137105
1.13036	0.137671
1.13139	0.138558
1.13242	0.139485
1.13346	0.140132
1.13449	0.140908
1.13553	0.141762
1.13657	0.142643
1.13761	0.143509
1.13866	0.144293
1.13971	0.145076
1.14075	0.145826
1.1418	0.14668
1.14286	0.147496
1.14391	0.148498
1.14497	0.149181
1.14603	0.150096
1.14709	0.150874
1.14815	0.151825
1.14921	0.152617
1.15028	0.153498
1.15135	0.154709
1.15242	0.155364
1.15349	0.155945
1.15456	0.157071
1.15564	0.158087
1.15672	0.158836
1.1578	0.159766
1.15888	0.160542
1.15996	0.161761
1.16105	0.162462
1.16214	0.163332
1.16323	0.164421
1.16432	0.165407
1.16541	0.16632
1.16651	0.166877
1.16761	0.168096
1.16871	0.168943
1.16981	0.16998
1.17092	0.171047
1.17202	0.171903
1.17313	0.172936
1.17424	0.173878
1.17536	0.175035
1.17647	0.176052
1.17759	0.176868
1.17871	0.177914
1.17983	0.178827
1.18095	0.179739
1.18208	0.180858
1.18321	0.181953
1.18434	0.183139
1.18547	0.18435
1.1866	0.185102
1.18774	0.186233
1.18888	0.187357
1.19002	0.18843
1.19116	0.189408
1.19231	0.190522
1.19346	0.191716
1.19461	0.192814
1.19576	0.193846
1.19691	0.194986
1.19807	0.19629
1.19923	0.197368
1.20039	0.198674
1.20155	0.199786
1.20272	0.200696
1.20388	0.202077
1.20505	0.202948
1.20623	0.20443
1.2074	0.205644
1.20858	0.20669
1.20976	0.208047
1.21094	0.209297
1.21212	0.210356
1.21331	0.211673
1.2145	0.2131
1.21569	0.214184
1.21688	0.21546
1.21807	0.216925
1.21927	0.218143
1.22047	0.219337
1.22167	0.220707
1.22288	0.22193
1.22409	0.223541
1.2253	0.224693
1.22651	0.225955
1.22772	0.227561
1.22894	0.228885
1.23016	0.230436
1.23138	0.231868
1.2326	0.232932
1.23383	0.234216
1.23506	0.235968
1.23629	0.237404
1.23752	0.238888
1.23876	0.240233
1.24	0.241623
1.24124	0.243031
1.24248	0.2446
1.24373	0.246451
1.24498	0.247427
1.24623	0.24913
1.24748	0.250898
1.24874	0.252007
1.25	0.25408
1.25126	0.255548
1.25253	0.257162
1.25379	0.258367
1.25506	0.259917
1.25633	0.2615
1.25761	0.2629
1.25888	0.264796
1.26016	0.266433
1.26144	0.267943
1.26273	0.269494
1.26402	0.27111
1.26531	0.272914
1.2666	0.274647
1.26789	0.275689
1.26919	0.278022
1.27049	0.279039
1.27179	0.280943
1.2731	0.282576
1.27441	0.284582
1.27572	0.286124
1.27703	0.287513
1.27835	0.289472
1.27967	0.290779
1.28099	0.29224
1.28232	0.294311
1.28364	0.296429
1.28497	0.297922
1.28631	0.299633
1.28764	0.301319
1.28898	0.302983
1.29032	0.304824
1.29167	0.306224
1.29301	0.30785
1.29436	0.30985
1.29572	0.311731
1.29707	0.312861
1.29843	0.315003
1.29979	0.316715
1.30115	0.318091
1.30252	0.320369
1.30389	0.322157
1.30526	0.323678
1.30664	0.325605
1.30802	0.327351
1.3094	0.328864
1.31078	0.33055
1.31217	0.332409
1.31356	0.333945
1.31495	0.335663
1.31635	0.336965
1.31775	0.339328
1.31915	0.34117
1.32055	0.342559
1.32196	0.344157
1.32337	0.345367
1.32479	0.347728
1.3262	0.348908
1.32762	0.350928
1.32905	0.352528
1.33047	0.354388
1.3319	0.35579
1.33333	0.357841
1.33477	0.359749
1.33621	0.361793
1.33765	0.362917
1.33909	0.364908
1.34054	0.366377
1.34199	0.368117
1.34345	0.370045
1.3449	0.37197
1.34636	0.373196
1.34783	0.37501
1.34929	0.376144
1.35076	0.378513
1.35224	0.379519
1.35371	0.381865
1.35519	0.383376
1.35667	0.384491
1.35816	0.386372
1.35965	0.387087
1.36114	0.387605
1.36264	0.392017
1.36414	0.393456
1.36564	0.39425
1.36714	0.39629
1.36865	0.396616
1.37017	0.398952
1.37168	0.400939
1.3732	0.402207
1.37472	0.403723
1.37625	0.405706
1.37778	0.407346
1.37931	0.406966
1.38085	0.409461
1.38239	0.412048
1.38393	0.412618
1.38547	0.413715
1.38702	0.415577
1.38858	0.416778
1.39013	0.41918
1.39169	0.420354
1.39326	0.420744
1.39483	0.423102
1.3964	0.424876
1.39797	0.424721
1.39955	0.427027
1.40113	0.428264
1.40271	0.431226
1.4043	0.430571
1.4059	0.430542
1.40749	0.431672
1.40909	0.435316
1.41069	0.435687
1.4123	0.438257
1.41391	0.438622
1.41553	0.43868
1.41714	0.440179
1.41876	0.441069
1.42039	0.444193
1.42202	0.446534
1.42365	0.447171
1.42529	0.448029
1.42693	0.451513
1.42857	0.448191
1.43022	0.454102
1.43187	0.449534
1.43353	0.455148
1.43519	0.452194
1.43685	0.457042
1.43852	0.459236
1.44019	0.459885
1.44186	0.458094
1.44354	0.463697
1.44522	0.467848
1.44691	0.461359
1.4486	0.467276
1.45029	0.465771
1.45199	0.465559
1.45369	0.468977
1.4554	0.470137
1.45711	0.474738
1.45882	0.469006
1.46054	0.472188
1.46226	0.474604
1.46399	0.477601
1.46572	0.477994
1.46746	0.477986
1.46919	0.479356
1.47094	0.48082
1.47268	0.481354
1.47444	0.482837
1.47619	0.486019
1.47795	0.488809
1.47971	0.491345
1.48148	0.489777
1.48325	0.486533
1.48503	0.49267
1.48681	0.495661
1.4886	0.496944
1.49038	0.493221
1.49218	0.49902
1.49398	0.500519
1.49578	0.507092
1.49758	0.503471
1.4994	0.508413
1.50121	0.509275
1.50303	0.504039
1.50485	0.513606
1.50668	0.516568
1.50852	0.514708
1.51035	0.519224
1.5122	0.518501
1.51404	0.526776
1.51589	0.521278
1.51775	0.520877
1.51961	0.519936
1.52147	0.527718
1.52334	0.534199
1.52522	0.536821
1.52709	0.532089
1.52898	0.534266
1.53086	0.531663
1.53276	0.52973
1.53465	0.544185
1.53656	0.537153
1.53846	0.546539
1.54037	0.547247
1.54229	0.548286
1.54421	0.552919
1.54613	0.551568
1.54806	0.555682
1.55	0.554529
1.55194	0.550969
1.55388	0.554005
1.55583	0.549023
1.55779	0.555781
1.55975	0.558916
1.56171	0.562508
1.56368	0.56553
1.56566	0.567509
1.56764	0.565493
1.56962	0.566016
1.57161	0.573879
1.5736	0.569875
1.5756	0.579357
1.57761	0.579948
1.57962	0.581103
1.58163	0.588264
1.58365	0.586278
1.58568	0.593029
1.58771	0.594854
1.58974	0.596186
1.59178	0.596802
1.59383	0.5949
1.59588	0.597348
1.59794	0.606017
1.6	0.605806
1.60207	0.612082
1.60414	0.616675
1.60622	0.622184
1.6083	0.621685
1.61039	0.624189
1.61248	0.626227
1.61458	0.631835
1.61669	0.633018
1.6188	0.631737
1.62092	0.638417
1.62304	0.6434
1.62516	0.646327
1.6273	0.647578
1.62943	0.652508
1.63158	0.65516
1.63373	0.65852
1.63588	0.658265
1.63804	0.662083
1.64021	0.666897
1.64238	0.672899
1.64456	0.672747
1.64675	0.672822
1.64894	0.681193
1.65113	0.682137
1.65333	0.681998
1.65554	0.691065
1.65775	0.688789
1.65997	0.689466
1.6622	0.699867
1.66443	0.704561
1.66667	0.699381
1.66891	0.707469
1.67116	0.709244
1.67341	0.711059
1.67568	0.71469
1.67794	0.719684
1.68022	0.723588
1.6825	0.726967
1.68478	0.730098
1.68707	0.731875
1.68937	0.731025
1.69168	0.734185
1.69399	0.738364
1.69631	0.740542
1.69863	0.740845
1.70096	0.744028
1.7033	0.744029
1.70564	0.750043
1.70799	0.750265
1.71034	0.749903
1.71271	0.755507
1.71508	0.757535
1.71745	0.75814
1.71983	0.760445
1.72222	0.762827
1.72462	0.762702
1.72702	0.768357
1.72943	0.769362
1.73184	0.77036
1.73427	0.77435
1.73669	0.770571
1.73913	0.775422
1.74157	0.773844
1.74402	0.774241
1.74648	0.776322
1.74894	0.777738
1.75141	0.776497
1.75389	0.781809
1.75637	0.781845
1.75887	0.78244
1.76136	0.783093
1.76387	0.782208
1.76638	0.786059
1.7689	0.783392
1.77143	0.78432
1.77396	0.78157
1.7765	0.780377
1.77905	0.784754
1.78161	0.784099
1.78417	0.78331
1.78674	0.782833
1.78932	0.779912
1.79191	0.785726
1.7945	0.782149
1.7971	0.780568
1.79971	0.781172
1.80233	0.779106
1.80495	0.778199
1.80758	0.776877
1.81022	0.77455
1.81287	0.77345
1.81552	0.774562
1.81818	0.771409
1.82085	0.770539
1.82353	0.768258
1.82622	0.763893
1.82891	0.764264
1.83161	0.762425
1.83432	0.758673
1.83704	0.75537
1.83976	0.7533
1.8425	0.750676
1.84524	0.749126
1.84799	0.745088
1.85075	0.743981
1.85351	0.739439
1.85629	0.736419
1.85907	0.732683
1.86186	0.729717
1.86466	0.726588
1.86747	0.723562
1.87029	0.719848
1.87311	0.716212
1.87595	0.712365
1.87879	0.710463
1.88164	0.704196
1.8845	0.69988
1.88737	0.696751
1.89024	0.693317
1.89313	0.689271
1.89602	0.684176
1.89893	0.679494
1.90184	0.674618
1.90476	0.67123
1.90769	0.66693
1.91063	0.663306
1.91358	0.656446
1.91654	0.651985
1.9195	0.646225
1.92248	0.64368
1.92547	0.638023
1.92846	0.632724
1.93146	0.628859
1.93448	0.623842
1.9375	0.61839
1.94053	0.614171
1.94357	0.6094
1.94662	0.60298
1.94969	0.599106
1.95276	0.594207
1.95584	0.590514
1.95893	0.583678
1.96203	0.579757
1.96513	0.57356
1.96825	0.568598
1.97138	0.564212
1.97452	0.558528
1.97767	0.554455
1.98083	0.548653
1.984	0.543726
1.98718	0.539178
1.99037	0.533191
1.99357	0.529375
1.99678	0.52494
2	0.520412
2.00323	0.514512
2.00647	0.509973
2.00972	0.506492
2.01299	0.501232
2.01626	0.498297
2.01954	0.493836
2.02284	0.488288
2.02614	0.486146
2.02946	0.480199
2.03279	0.476419
2.03612	0.471867
2.03947	0.468042
2.04283	0.465712
2.0462	0.460503
2.04959	0.457585
2.05298	0.454114
2.05638	0.450144
2.0598	0.447562
2.06323	0.44451
2.06667	0.440639
2.07012	0.438044
2.07358	0.435059
2.07705	0.431259
2.08054	0.429492
2.08403	0.426117
2.08754	0.424538
2.09106	0.423008
2.09459	0.420516
2.09814	0.419329
2.10169	0.417026
2.10526	0.41582
2.10884	0.413623
2.11244	0.413813
2.11604	0.408688
2.11966	0.408486
2.12329	0.409202
2.12693	0.406571
2.13058	0.406563
2.13425	0.404908
2.13793	0.405918
2.14162	0.406893
2.14533	0.404931
2.14905	0.404327
2.15278	0.404796
2.15652	0.405318
2.16028	0.406637
2.16405	0.408337
2.16783	0.406451
2.17163	0.40688
2.17544	0.40959
2.17926	0.410225
2.1831	0.412204
2.18695	0.413274
2.19081	0.415169
2.19469	0.417666
2.19858	0.419025
2.20249	0.42179
2.20641	0.422257
2.21034	0.426538
2.21429	0.428538
2.21825	0.430419
2.22222	0.435146
2.22621	0.436336
2.23022	0.43907
2.23423	0.445274
2.23827	0.44799
2.24231	0.454519
2.24638	0.456322
2.25045	0.460669
2.25455	0.464306
2.25865	0.469259
2.26277	0.475178
2.26691	0.47983
2.27106	0.482406
2.27523	0.489765
2.27941	0.494855
2.28361	0.50132
2.28782	0.506063
2.29205	0.512578
2.2963	0.519157
2.30056	0.524279
2.30483	0.532067
2.30912	0.536291
2.31343	0.54541
2.31776	0.552047
2.3221	0.559478
2.32645	0.567386
2.33083	0.575374
2.33522	0.583814
2.33962	0.588653
2.34405	0.601589
2.34848	0.606797
2.35294	0.615376
2.35741	0.625834
2.3619	0.63585
2.36641	0.647423
2.37094	0.651804
2.37548	0.665745
2.38004	0.674523
2.38462	0.685798
2.38921	0.696546
2.39382	0.709186
2.39845	0.721203
2.4031	0.733709
2.40777	0.746826
2.41245	0.757459
2.41715	0.770029
2.42188	0.782368
2.42661	0.795082
2.43137	0.811252
2.43615	0.824253
2.44094	0.838493
2.44576	0.856417
2.45059	0.872343
2.45545	0.88485
2.46032	0.899299
2.46521	0.917664
2.47012	0.933541
[truncated: 302 more rows]

## Sheet: Fig. 4d
Binding energy (eV)	c-CSON
15.6	2826370
15.55	2799450
15.5	2770090
15.45	2745970
15.4	2717120
15.35	2698010
15.3	2689790
15.25	2658780
15.2	2660880
15.15	2636460
15.1	2620860
15.05	2569340
15	2564660
14.95	2529630
14.9	2529670
14.85	2506980
14.8	2481730
14.75	2482080
14.7	2475050
14.65	2460540
14.6	2476900
14.55	2476180
14.5	2476880
14.45	2479340
14.4	2475150
14.35	2492830
14.3	2486060
14.25	2497060
14.2	2507140
14.15	2507910
14.1	2512680
14.05	2534330
14	2531530
13.95	2557220
13.9	2590340
13.85	2616840
13.8	2637090
13.75	2676240
13.7	2725280
13.65	2767860
13.6	2814740
13.55	2872480
13.5	2913820
13.45	2972210
13.4	3048770
13.35	3076400
13.3	3150750
13.25	3220690
13.2	3293870
13.15	3365960
13.1	3426440
13.05	3493680
13	3565820
12.95	3614000
12.9	3658180
12.85	3693150
12.8	3713570
12.75	3718800
12.7	3706990
12.65	3690150
12.6	3634880
12.55	3586360
12.5	3509450
12.45	3426220
12.4	3319540
12.35	3229900
12.3	3129480
12.25	2966630
12.2	2815130
12.15	2670260
12.1	2517620
12.05	2364000
12	2188700
11.95	2053600
11.9	1914770
11.85	1790060
11.8	1687200
11.75	1596150
11.7	1507620
11.65	1450950
11.6	1391500
11.55	1340640
11.5	1307690
11.45	1287130
11.4	1261560
11.35	1251100
11.3	1237200
11.25	1233610
11.2	1230820
11.15	1245840
11.1	1246900
11.05	1261360
11	1278880
10.95	1325810
10.9	1349740
10.85	1408440
10.8	1445650
10.75	1513210
10.7	1595480
10.65	1676640
10.6	1759310
10.55	1860260
10.5	1960170
10.45	2070280
10.4	2185690
10.35	2291030
10.3	2404170
10.25	2512580
10.2	2604320
10.15	2694620
10.1	2774200
10.05	2857930
10	2917610
9.95	2991500
9.9	3042940
9.85	3063430
9.8	3111160
9.75	3147060
9.7	3153570
9.65	3202480
9.6	3198750
9.55	3225960
9.5	3220000
9.45	3238710
9.4	3250910
9.35	3290590
9.3	3270780
9.25	3296360
9.2	3320650
9.15	3327970
9.1	3351460
9.05	3367240
9	3383410
8.95	3411310
8.9	3420320
8.85	3430100
8.8	3439330
8.75	3446170
8.7	3447250
8.65	3447080
8.6	3452020
8.55	3465820
8.5	3470510
8.45	3457590
8.4	3451890
8.35	3456040
8.3	3471940
8.25	3451760
8.2	3436650
8.15	3420450
8.1	3429350
8.05	3430220
8	3420190
7.95	3429570
7.9	3440980
7.85	3432990
7.8	3446900
7.75	3422670
7.7	3449280
7.65	3437910
7.6	3453030
7.55	3450920
7.5	3454930
7.45	3457900
7.4	3468990
7.35	3488360
7.3	3487740
7.25	3513220
7.2	3542530
7.15	3558040
7.1	3574350
7.05	3605700
7	3633780
6.95	3659700
6.9	3685080
6.85	3718650
6.8	3762440
6.75	3785160
6.7	3820670
6.65	3858060
6.6	3907200
6.55	3947790
6.5	3989470
6.45	4012470
6.4	4071980
6.35	4126770
6.3	4177340
6.25	4233510
6.2	4281870
6.15	4306660
6.1	4363460
6.05	4403530
6	4466050
5.95	4516680
5.9	4567470
5.85	4595240
5.8	4629280
5.75	4650350
5.7	4689350
5.65	4700690
5.6	4736720
5.55	4753490
5.5	4753180
5.45	4766260
5.4	4771500
5.35	4765280
5.3	4759580
5.25	4759630
5.2	4730380
5.15	4691530
5.1	4674840
5.05	4637050
5	4578410
4.95	4529070
4.9	4467300
4.85	4410540
4.8	4345650
4.75	4253200
4.7	4147730
4.65	4044970
4.6	3955560
4.55	3861660
4.5	3732790
4.45	3604300
4.4	3486120
4.35	3358280
4.3	3223220
4.25	3061550
4.2	2941870
4.15	2790840
4.1	2643860
4.05	2501560
4	2351150
3.95	2219250
3.9	2097680
3.85	1964950
3.8	1838370
3.75	1707490
3.7	1613600
3.65	1486200
3.6	1372460
3.55	1277450
3.5	1178170
3.45	1092940
3.4	1006570
3.35	940041
3.3	888298
3.25	836909
3.2	784989
3.15	743487
3.1	698307
3.05	667078
3	646871
2.95	614568
2.9	582744
2.85	564342
2.8	537202
2.75	525096
2.7	498982
2.65	478613
2.6	457827
2.55	433120
2.5	416087
2.45	399206
2.4	376201
2.35	362810
2.3	346588
2.25	326535
2.2	318698
2.15	308482
2.1	297932
2.05	288598
2	275151
1.95	262832
1.9	260372
1.85	251014
1.8	246318
1.75	233528
1.7	225211
1.65	222052
1.6	217143
1.55	208407
1.5	202048
1.45	204509
1.4	192376
1.35	188683
1.3	188266
1.25	184742
1.2	180549
1.15	178396
1.1	178221
1.05	178576
1	171484
0.95	175413
0.9	175005
0.85	173852
0.8	168454
0.75	169662
0.7	172238
0.65	169707
0.6	175969
0.55	172631
0.5	171156
0.45	173173
0.4	175031
0.35	175507
0.3	178083
0.25	176623
0.2	175679
0.15	178132
0.1	178010
0.05	177173
5.66214e-15	176308
-0.05	177380
-0.1	179699
-0.15	178980
-0.2	178417
-0.25	177701
-0.3	181052
-0.35	182400
-0.4	180944
-0.45	179765
-0.5	181284
-0.55	181656
-0.6	183046
-0.65	181820
-0.7	183031
-0.75	184285
-0.8	182807
-0.85	182736
-0.9	183236
-0.95	183397
-1	181776
-1.05	183839
-1.1	180680
-1.15	182350
-1.2	181217
-1.25	184818
-1.3	182622
-1.35	185580
-1.4	184034
-1.45	183891
-1.5	184150
-1.55	185539
-1.6	182509
-1.65	185183
-1.7	186930
-1.75	188185
-1.8	187959
-1.85	188418
-1.9	189119
-1.95	189537
-2	189098
-2.05	194654
-2.1	192628
-2.15	193948
-2.2	195017
-2.25	197507
-2.3	195682

## Sheet: Fig. 4e
Binding energy (eV)	c-CSON
38.96	0
38.91	0
38.86	0
38.81	0
38.76	0
38.71	0
38.66	0
38.61	0
38.56	0
38.51	0
38.46	0
38.41	0
38.36	0
38.31	0
38.26	0
38.21	0
38.16	5
38.11	9
38.06	45
38.01	82
37.96	319
37.91	647
37.86	1065
37.81	1642
37.76	2422
37.71	3302
37.66	3547
37.61	4407
37.56	5919
37.51	7618
37.46	8348
37.41	10428
37.36	12888
37.31	15517
37.26	16837
37.21	19680
37.16	22321
37.11	26292
37.06	28521
37.01	31140
36.96	33522
36.91	35830
36.86	38331
36.81	39836
36.76	41378
36.71	43371
36.66	44355
36.61	45777
36.56	47962
36.51	50259
36.46	51457
36.41	52942
36.36	55842
36.31	59638
36.26	67268
36.21	82352
36.16	107934
36.11	150644
36.06	212571
36.01	291648
35.96	384248
35.91	480370
35.86	582986
35.81	679531
35.76	775305
35.71	867803
35.66	956100
35.61	1034780
35.56	1107800
35.51	1166730
35.46	1216020
35.41	1257450
35.36	1290320
35.31	1316480
35.26	1340060
35.21	1363980
35.16	1383830
35.11	1400120
35.06	1421350
35.01	1438970
34.96	1456750
34.91	1472770
34.86	1489480
34.81	1510060
34.76	1522420
34.71	1541140
34.66	1555050
34.61	1568090
34.56	1579420
34.51	1588020
34.46	1597380
34.41	1608120
34.36	1612430
34.31	1618820
34.26	1618990
34.21	1617500
34.16	1618260
34.11	1610270
34.06	1604350
34.01	1599660
33.96	1588370
33.91	1579520
33.86	1571980
33.81	1558760
33.76	1544090
33.71	1531180
33.66	1518290
33.61	1502060
33.56	1484220
33.51	1468340
33.46	1452610
33.41	1433220
33.36	1415920
33.31	1396190
33.26	1378930
33.21	1358280
33.16	1336210
33.11	1320120
33.06	1298120
33.01	1277880
32.96	1254280

## Sheet: Fig. 4g
	CO	CH4	CH4 error bar	CO error bar
Pristine	17.73	2.97	1.2	1.8
Calcined	21.95	4.11	1.5	1.6
Dark	0.1	0.2	0.1	0.2
N2	0	0.2	0.1	0.1
No catalyst	0.4	0.2	0.1	0.2

## Sheet: Fig. 4h
m/Z	relative ion intensity(a.u.)
0.0141677	39
0.0141156	31
0.0140637	30
0.0140118	33
0.0139601	37
0.0139085	32
0.0138571	27
0.0138058	28
0.0137546	29
0.0137036	34
0.0136527	33
0.0136019	30
0.0135513	29
0.0135008	21
0.0134504	29
0.0134002	28
0.0133501	16
0.0133002	24
0.0132504	34
0.0132007	34
0.0131511	33
0.0131017	26
0.0130525	25
0.0130033	27
0.0129543	18
0.0129054	28
0.0128567	40
0.0128081	30
0.0127597	29
0.0127113	28
0.0126631	33
0.0126151	25
0.0125672	31
0.0125194	23
0.0124717	27
0.0124242	24
0.0123768	34
0.0123296	19
0.0122825	27
0.0122355	26
0.0121887	34
0.012142	29
0.0120954	30
0.012049	35
0.0120027	22
0.0119565	32
0.0119105	26
0.0118646	24
0.0118189	32
0.0117732	24
0.0117278	28
0.0116824	25
0.0116372	24
0.0115921	31
0.0115472	23
0.0115024	22
0.0114577	31
0.0114132	21
0.0113688	26
0.0113245	31
0.0112804	30
0.0112364	22
0.0111925	20
0.0111488	23
0.0111052	34
0.0110618	27
0.0110184	32
0.0109753	38
0.0109322	37
0.0108893	22
0.0108465	32
0.0108039	23
0.0107614	20
0.010719	26
0.0106768	33
0.0106347	23
0.0105927	24
0.0105509	33
0.0105092	28
0.0104676	26
0.0104262	22
0.0103849	25
0.0103438	38
0.0103028	26
0.0102619	32
0.0102211	15
0.0101805	22
0.01014	31
0.0100997	20
0.0100595	22
0.0100194	27
0.00997951	20
0.00993971	22
0.00990005	31
0.00986052	30
0.00982113	27
0.00978187	36
0.00974275	28
0.00970377	19
0.00966492	30
0.00962621	33
0.00958763	31
0.00954918	26
0.00951087	31
0.0094727	34
0.00943466	16
0.00939676	34
0.009359	26
0.00932136	28
0.00928387	34
0.00924651	23
0.00920928	33
0.00917219	23
0.00913524	29
0.00909842	18
0.00906174	25
0.00902519	32
0.00898878	33
0.0089525	25
0.00891636	27
0.00888035	31
0.00884448	24
0.00880874	30
0.00877314	31
0.00873768	33
0.00870235	24
0.00866715	33
0.00863209	26
0.00859717	39
0.00856238	23
0.00852773	20
0.00849321	38
0.00845883	37
0.00842458	28
0.00839047	33
0.0083565	30
0.00832265	32
0.00828895	28
0.00825538	35
0.00822194	30
0.00818864	34
0.00815548	27
0.00812245	34
0.00808956	26
0.0080568	23
0.00802418	27
0.00799169	32
0.00795934	20
0.00792713	24
0.00789504	21
0.0078631	25
0.00783129	38
0.00779962	29
0.00776808	32
0.00773667	37
0.0077054	17
0.00767427	27
0.00764327	23
0.00761241	26
0.00758168	20
0.00755109	30
0.00752064	26
0.00749031	34
0.00746013	18
0.00743008	22
0.00740017	27
0.00737039	37
0.00734074	29
0.00731123	34
0.00728186	24
0.00725262	20
0.00722352	28
0.00719455	30
0.00716572	29
0.00713702	21
0.00710846	28
0.00708004	28
0.00705175	25
0.00702359	23
0.00699557	29
0.00696769	36
0.00693994	31
0.00691233	32
0.00688485	27
0.00685751	23
0.0068303	27
0.00680323	24
0.00677629	38
0.00674949	28
0.00672283	37
0.0066963	27
0.0066699	29
0.00664364	28
0.00661752	36
0.00659153	27
0.00656568	35
0.00653996	29
0.00651438	20
0.00648893	27
0.00646362	47
0.00643844	45
0.0064134	31
0.00638849	23
0.00636372	25
0.00633909	26
0.00631459	33
0.00629022	23
0.00626599	36
0.0062419	21
0.00621794	25
0.00619412	32
0.00617043	32
0.00614688	25
0.00612346	31
0.00610018	23
0.00607704	34
0.00605403	31
0.00603115	28
0.00600841	21
0.00598581	17
0.00596334	32
0.00594101	25
0.00591881	20
0.00589675	27
0.00587482	26
0.00585303	32
0.00583137	24
0.00580985	30
0.00578846	44
0.00576721	32
0.0057461	32
0.00572512	37
0.00570427	25
0.00568356	17
0.00566299	34
0.00564255	20
0.00562225	24
0.00560208	19
0.00558205	29
0.00556215	20
0.00554239	28
0.00552276	16
0.00550328	30
0.00548392	27
0.0054647	32
0.00544562	31
0.00542667	26
0.00540785	26
0.00538917	34
0.00537063	31
0.00535222	33
0.00533395	27
0.00531581	22
0.00529781	24
0.00527995	24
0.00526222	23
0.00524462	36
0.00522716	29
0.00520984	26
0.00519265	39
0.00517559	27
0.00515867	30
0.00514189	35
0.00512524	20
0.00510873	34
0.00509236	23
0.00507611	28
0.00506001	40
0.00504404	37
0.0050282	31
0.0050125	35
0.00499694	30
0.00498151	43
0.00496621	26
0.00495106	29
0.00493603	23
0.00492115	27
0.00490639	15
0.00489178	22
0.00487729	32
0.00486295	29
0.00484874	32
0.00483466	30
0.00482072	33
0.00480692	26
0.00479325	36
0.00477971	41
0.00476632	21
0.00475305	37
0.00473992	20
0.00472693	43
0.00471407	23
0.00470135	29
0.00468877	27
0.00467632	31
0.004664	33
0.00465182	27
0.00463977	29
0.00462787	28
0.00461609	16
0.00460445	34
0.00459295	22
0.00458158	26
0.00457035	19
0.00455925	34
0.00454829	31
0.00453746	28
0.00452677	36
0.00451622	34
0.0045058	32
0.00449551	33
0.00448536	27
0.00447535	28
0.00446547	30
0.00445573	23
0.00444612	27
0.00443665	24
0.00442731	35
0.00441811	29
0.00440904	23
0.00440011	25
0.00439131	28
0.00438265	36
0.00437413	28
0.00436574	29
0.00435748	26
0.00434936	25
0.00434138	24
0.00433353	26
0.00432582	28
0.00431824	23
0.0043108	31
0.00430349	31
0.00429632	26
0.00428929	31
0.00428239	37
0.00427562	29
0.00426899	24
0.0042625	21
0.00425614	26
0.00424991	20
0.00424383	22
0.00423787	27
0.00423206	34
0.00422638	27
0.00422083	35
0.00421542	36
0.00421014	25
0.004205	33
0.00419999	27
0.00419513	15
0.00419039	17
0.00418579	22
0.00418133	29
0.004177	31
0.00417281	35
0.00416875	38
0.00416483	54
0.00416104	75
0.00415739	75
0.00415387	53
0.00415049	21
0.00414725	14
0.00414414	2672
0.00414116	248943
0.00413832	781146
0.00413562	334265
0.00413305	32649
0.00413062	249
0.00412832	5
0.00412616	15
0.00412413	31934
0.00412224	546100
0.00412049	657423
0.00411886	156259
0.00411738	8100
0.00411603	33
0.00411481	7
0.00411374	25
0.00411279	51
0.00411198	54
0.00411131	43
0.00411077	17
0.00411037	24
0.0041101	23
0.00410997	29
0.00410998	36
0.00411011	45
0.00411039	43
0.0041108	43
0.00411134	25
0.00411203	31
0.00411284	22
0.00411379	22
0.00411488	8
0.0041161	19
0.00411746	26
0.00411895	24
0.00412058	13
0.00412234	11
0.00412424	5
0.00412628	10
0.00412845	16
0.00413075	36
0.00413319	31
0.00413577	30
0.00413848	23
0.00414133	15
0.00414431	26
0.00414743	35
0.00415068	41
0.00415407	56
0.00415759	39
0.00416125	28
0.00416505	20
0.00416898	20
0.00417304	40
0.00417724	50
0.00418158	77
0.00418605	59
0.00419065	47
0.0041954	27
0.00420027	27
0.00420529	28
0.00421044	34
0.00421572	44
0.00422114	48
0.00422669	28
0.00423238	24
0.00423821	23
0.00424417	15
0.00425026	17
0.00425649	23
0.00426286	23
0.00426936	24
0.004276	27
0.00428277	26
0.00428968	32
0.00429672	21
0.0043039	16
0.00431122	10
0.00431867	13
0.00432625	13
0.00433397	17
0.00434183	12
0.00434982	13
0.00435795	11
0.00436621	2
0.00437461	10
0.00438314	15
0.00439181	31
0.00440061	21
0.00440955	26
0.00441862	17
0.00442783	16
0.00443718	27
0.00444666	38
0.00445627	59
0.00446602	66
0.00447591	55
0.00448593	40
0.00449609	46
0.00450638	62
0.00451681	70
0.00452737	79
0.00453807	54
0.0045489	39
0.00455987	42
0.00457098	29
0.00458222	45
0.00459359	74
0.0046051	69
0.00461675	49
0.00462853	24
0.00464045	20
0.0046525	32
0.00466469	32
0.00467701	27
0.00468947	25
0.00470207	16
0.0047148	18
0.00472766	11
0.00474066	12
0.0047538	3
0.00476707	10
0.00478047	12
0.00479402	6
0.00480769	13
0.0048215	7
0.00483545	11
0.00484954	6
0.00486375	12
0.00487811	11
0.0048926	3
0.00490722	17
0.00492198	15
0.00493688	19
0.00495191	19
0.00496707	15
0.00498237	16
0.00499781	15
0.00501338	16
0.00502909	21
0.00504494	20
0.00506091	31
0.00507703	35
0.00509328	45
0.00510966	47
0.00512618	51
0.00514284	56
0.00515963	56
0.00517655	44
0.00519361	53
0.00521081	40
0.00522814	49
0.00524561	50
0.00526321	40
0.00528095	38
0.00529883	52
0.00531683	28
0.00533498	55
0.00535326	44
0.00537167	45
0.00539023	45
0.00540891	54
0.00542773	38
0.00544669	44
0.00546578	46
0.00548501	40
0.00550437	32
0.00552387	30
0.0055435	29
0.00556327	25
0.00558318	29
0.00560322	18
0.00562339	10
0.0056437	12
0.00566415	6
0.00568473	12
0.00570544	11
0.0057263	16
0.00574729	11
0.00576841	12
0.00578967	4
0.00581106	16
0.00583259	17
0.00585425	17
0.00587605	28
0.00589799	21
0.00592006	16
0.00594226	16
0.0059646	14
0.00598708	18
0.00600969	19
0.00603244	20
0.00605532	17
0.00607834	8
0.00610149	26
0.00612478	24
0.00614821	27
0.00617177	46
0.00619546	44
0.00621929	34
0.00624326	44
0.00626736	52
0.00629159	51
0.00631597	66
0.00634047	72
0.00636512	57
0.00638989	52
0.00641481	34
0.00643986	25
0.00646504	45
0.00649036	36
0.00651582	56
0.00654141	51
0.00656713	41
0.00659299	51
0.00661899	43
0.00664512	28
0.00667139	35
0.00669779	35
0.00672433	33
0.006751	37
0.00677781	31
0.00680475	25
0.00683183	9
0.00685905	5
0.0068864	9
0.00691388	15
0.0069415	9
0.00696926	15
0.00699715	10
0.00702518	17
0.00705334	10
0.00708164	6
0.00711007	10
0.00713864	15
0.00716735	19
0.00719618	23
0.00722516	15
0.00725427	19
0.00728351	21
0.00731289	17
0.00734241	21
0.00737206	27
0.00740185	18
0.00743177	21
0.00746183	14
0.00749202	22
0.00752235	26
0.00755282	30
0.00758341	37
0.00761415	41
0.00764502	44
0.00767602	36
0.00770717	35
0.00773844	39
0.00776985	29
0.0078014	30
0.00783308	41
0.0078649	24
0.00789685	42
0.00792894	23
0.00796116	36
0.00799352	38
0.00802602	24
0.00805865	25
0.00809141	14
0.00812431	27
0.00815735	34
0.00819052	35
0.00822383	31
0.00825727	28
0.00829085	18
0.00832456	19
0.00835841	37
0.00839239	35
0.00842651	44
0.00846077	34
0.00849516	35
0.00852968	30
0.00856434	37
0.00859914	23
0.00863407	23
0.00866913	25
0.00870434	26
0.00873967	20
0.00877515	31
0.00881075	46
0.0088465	28
0.00888238	34
0.00891839	39
0.00895454	37
0.00899083	35
0.00902725	25
0.0090638	34
0.00910049	32
0.00913732	32
0.00917428	26
0.00921138	24
0.00924861	17
0.00928598	27
0.00932348	28
0.00936112	31
0.0093989	25
0.00943681	22
0.00947485	30
0.00951303	27
0.00955135	16
0.0095898	29
0.00962839	32
0.00966711	29
0.00970597	25
0.00974496	30
0.00978409	25
0.00982335	20
0.00986275	19
0.00990228	30
0.00994195	20
0.00998176	39
0.0100217	39
0.0100618	30
0.010102	26
0.0101423	32
0.0101828	45
0.0102234	35
0.0102642	30
0.0103051	38
0.0103461	28
0.0103873	20
0.0104285	32
0.01047	29
0.0105115	34
0.0105532	31
0.0105951	25
0.010637	36
0.0106792	18
0.0107214	21
0.0107638	22
0.0108063	38
0.0108489	24
0.0108917	20
0.0109346	20
0.0109777	11
0.0110209	20
0.0110642	15
0.0111077	21
0.0111513	22
0.011195	30
0.0112389	27
0.0112829	16
0.011327	16
0.0113713	23
0.0114157	22
0.0114602	19
0.0115049	19
0.0115497	22
0.0115947	20
0.0116397	16
0.011685	18
0.0117303	13
0.0117758	25
0.0118214	18
0.0118672	24
0.0119131	15
0.0119591	34
0.0120053	34
0.0120516	23
0.012098	23
0.0121446	28
0.0121913	26
0.0122382	28
0.0122851	22
0.0123323	36
0.0123795	34
0.0124269	37
0.0124744	28
0.0125221	27
0.0125699	23
0.0126178	30
0.0126659	38
0.0127141	31
0.0127624	35
0.0128109	26
0.0128595	29
0.0129082	41
0.0129571	30
0.0130061	28
0.0130552	37
0.0131045	35
0.0131539	35
0.0132035	32
0.0132532	36
0.013303	27
0.013353	27
0.013403	48
0.0134533	28
0.0135036	32
0.0135541	20
0.0136048	30
0.0136555	20
0.0137064	26
0.0137575	14
0.0138087	24
0.01386	22
0.0139114	25
0.013963	13
0.0140147	12
0.0140666	22
0.0141186	20
0.0141707	21
0.014223	14
0.0142753	21
0.0143279	24
0.0143805	29
0.0144333	21
0.0144863	26
0.0145394	37
0.0145926	28
0.0146459	28
0.0146994	29
0.014753	29
0.0148067	42
0.0148606	27
0.0149146	27
0.0149688	38
0.0150231	32
0.0150775	38
0.0151321	36
0.0151868	31
0.0152416	24
0.0152966	31
0.0153517	39
0.0154069	38
0.0154623	31
0.0155178	35
0.0155734	33
0.0156292	41
0.0156851	37
0.0157412	32
0.0157974	31
0.0158537	27
0.0159101	27
0.0159667	40
0.0160235	29
0.0160803	28
0.0161373	19
0.0161945	22
0.0162517	22
0.0163091	37
0.0163667	29
0.0164243	26
0.0164822	18
0.0165401	22
0.0165982	16
0.0166564	18
0.0167148	16
0.0167732	19
0.0168319	21
0.0168906	14
0.0169495	20
0.0170085	25
0.0170677	27
0.017127	15
0.0171864	17
0.017246	22
0.0173057	27
0.0173656	14
0.0174255	30
0.0174856	26
0.0175459	34
0.0176063	27
0.0176668	25
0.0177274	27
0.0177882	37
0.0178492	37
0.0179102	24
0.0179714	27
0.0180327	25
0.0180942	27
0.0181558	27
0.0182175	44
0.0182794	41
0.0183414	17
0.0184036	24
0.0184658	43
0.0185283	26
0.0185908	46
0.0186535	41
0.0187163	28
0.0187793	28
0.0188423	29
0.0189056	40
0.0189689	39
0.0190324	26
0.0190961	28
0.0191598	28
0.0192237	25
0.0192878	35
0.0193519	28
0.0194162	16
0.0194807	20
0.0195453	20
0.01961	21
0.0196748	22
0.0197398	22
0.0198049	20
0.0198702	25
0.0199356	14
0.0200011	14
0.0200668	22
0.0201326	30
0.0201985	24
0.0202646	24
0.0203308	23
0.0203971	20
0.0204636	18
0.0205302	17
0.0205969	19
0.0206638	25
0.0207308	24
0.020798	25
0.0208653	26
0.0209327	32
0.0210003	32
0.021068	30
0.0211358	27
0.0212037	28
0.0212718	29
0.0213401	26
0.0214084	33
0.021477	35
0.0215456	34
0.0216144	42
0.0216833	40
0.0217523	42
0.0218215	39
0.0218908	55
0.0219603	29
0.0220299	31
0.0220996	33
0.0221694	49
0.0222394	38
0.0223096	38
0.0223798	26
0.0224502	40
0.0225208	25
0.0225914	31
0.0226623	26
0.0227332	39
0.0228043	26
0.0228755	23
0.0229468	26
0.0230183	24
0.0230899	28
0.0231617	23
0.0232336	30
0.0233056	28
0.0233778	25
0.0234501	31
0.0235225	21
0.0235951	17
0.0236678	19
0.0237406	21
0.0238136	22
0.0238867	22
0.0239599	27
0.0240333	29
0.0241068	20
0.0241805	26
0.0242542	26
0.0243282	16
0.0244022	26
0.0244764	27
0.0245507	25
0.0246252	23
0.0246998	28
0.0247745	32
0.0248494	30
0.0249244	24
0.0249995	26
0.0250748	34
0.0251502	36
0.0252258	23
0.0253014	36
0.0253773	28
0.0254532	26
0.0255293	36
0.0256055	29
0.0256819	23
0.0257584	40
0.025835	35
0.0259118	45
0.0259887	29
0.0260657	29
0.0261429	23
0.0262202	26
0.0262976	30
0.0263752	24
0.0264529	18
0.0265307	33
0.0266087	26
0.0266868	18
0.0267651	29
0.0268435	30
0.026922	33
0.0270007	30
0.0270794	35
0.0271584	36
0.0272374	35
0.0273166	20
0.027396	35
0.0274754	28
0.0275551	24
0.0276348	29
0.0277147	16
0.0277947	17
0.0278748	23
0.0279551	20
0.0280355	27
0.0281161	23
0.0281968	27
0.0282776	17
0.0283586	20
0.0284397	16
0.0285209	35
0.0286022	21
0.0286838	24
0.0287654	21
0.0288472	26
0.0289291	27
0.0290111	27
0.0290933	33
0.0291756	21
0.0292581	26
0.0293406	25
0.0294234	25
0.0295062	20
0.0295892	22
0.0296723	25
0.0297556	21
0.029839	31
0.0299225	22
0.0300062	26
0.03009	31
0.0301739	24
0.030258	20
0.0303422	26
0.0304266	32
0.030511	34
0.0305956	31
0.0306804	31
0.0307653	34
0.0308503	26
0.0309355	34
0.0310207	30
0.0311062	26
0.0311917	22
0.0312774	28
0.0313633	39
0.0314492	31
0.0315353	33
0.0316216	31
0.031708	35
0.0317945	34
0.0318811	28
0.0319679	30
0.0320548	26
0.0321419	22
0.0322291	34
0.0323164	27
0.0324038	39
0.0324914	23
0.0325792	32
0.032667	26
0.032755	36
0.0328432	22
0.0329314	25
0.0330198	34
0.0331084	30
0.033197	25
0.0332859	36
0.0333748	23
0.0334639	37
0.0335531	19
0.0336425	17
0.0337319	27
0.0338216	27
0.0339113	14
0.0340012	19
0.0340913	21
0.0341814	29
0.0342717	26
0.0343622	27
0.0344527	27
0.0345434	25
0.0346343	30
0.0347253	37
0.0348164	33
0.0349076	31
0.034999	20
0.0350905	29
0.0351822	20
0.035274	31
0.0353659	30
0.0354579	27
0.0355501	33
0.0356425	35
0.0357349	33
0.0358275	31
0.0359203	30
0.0360132	37
0.0361062	32
0.0361993	32
0.0362926	30
0.036386	24
0.0364796	37
0.0365732	29
0.0366671	38
0.036761	41
0.0368551	28
0.0369493	24
0.0370437	25
0.0371382	23
0.0372328	20
0.0373276	23
0.0374225	25
0.0375175	25
0.0376127	25
0.037708	27
0.0378035	25
0.037899	29
0.0379948	19
0.0380906	21
0.0381866	16
0.0382827	35
0.038379	26
0.0384754	28
0.0385719	21
0.0386686	23
0.0387654	27
0.0388623	16
0.0389594	26
0.0390566	32
0.0391539	31
0.0392514	21
0.039349	28
0.0394467	30
0.0395446	27
0.0396426	30
0.0397408	26
0.0398391	25
0.0399375	21
0.0400361	34
0.0401348	25
0.0402336	32
0.0403326	41
0.0404317	26
0.0405309	33
0.0406303	31
0.0407298	26
0.0408294	32
0.0409292	25
0.0410291	33
0.0411292	24
0.0412293	29
0.0413297	24
0.0414301	35
0.0415307	34
0.0416314	27
0.0417323	27
0.0418333	30
0.0419344	27
0.0420357	30
0.0421371	25
0.0422386	27
0.0423403	27
0.0424421	20
0.042544	28
0.0426461	25
0.0427483	23
0.0428507	19
0.0429532	28
0.0430558	19
0.0431585	29
0.0432614	16
0.0433645	22
0.0434676	24
0.0435709	27
0.0436743	30
0.0437779	25
0.0438816	22
0.0439855	27
0.0440894	21
0.0441935	29
0.0442978	25
0.0444022	27
0.0445067	33
0.0446113	27
0.0447161	24
0.044821	20
0.0449261	25
0.0450313	27
0.0451366	17
0.0452421	32
0.0453477	27
0.0454534	34
0.0455593	41
0.0456653	30
0.0457714	35
0.0458777	34
0.0459841	32
0.0460907	31
0.0461973	27
0.0463042	32
0.0464111	29
0.0465182	34
0.0466254	34
0.0467328	22
0.0468403	35
0.0469479	36
0.0470557	31
0.0471636	38
0.0472716	33
0.0473798	23
0.0474881	27
0.0475965	25
0.0477051	33
0.0478138	15
0.0479227	44
0.0480316	17
0.0481408	22
0.04825	30
0.0483594	35
0.0484689	18
0.0485786	22
0.0486884	25
0.0487983	23
0.0489084	25
0.0490186	26
0.0491289	22
0.0492394	21
0.04935	21
0.0494607	19
0.0495716	24
0.0496826	18
0.0497938	20
0.0499051	31
0.0500165	14
0.050128	22
0.0502397	17
0.0503516	24
0.0504635	17
0.0505756	32
0.0506878	32
0.0508002	30
0.0509127	33
0.0510254	22
0.0511381	25
0.051251	30
0.0513641	26
0.0514773	31
0.0515906	24
0.051704	36
0.0518176	40
0.0519313	32
0.0520452	32
0.0521592	25
0.0522733	46
0.0523876	30
0.052502	33
0.0526165	30
0.0527312	23
0.052846	34
0.0529609	28
0.053076	39
0.0531912	30
0.0533065	34
0.053422	24
0.0535376	30
0.0536534	24
0.0537693	35
0.0538853	25
0.0540015	22
0.0541178	24
0.0542342	32
0.0543507	28
0.0544674	25
0.0545843	31
0.0547013	25
0.0548184	30
0.0549356	28
0.055053	23
0.0551705	17
0.0552881	25
0.0554059	23
0.0555238	27
0.0556419	20
0.0557601	22
0.0558784	24
0.0559969	30
0.0561155	21
0.0562342	25
0.0563531	31
0.0564721	27
0.0565912	25
0.0567105	24
0.0568299	21
0.0569494	25
0.0570691	26
0.0571889	28
0.0573088	17
0.0574289	22
0.0575492	22
0.0576695	26
0.05779	28
0.0579106	24
0.0580314	15
0.0581523	28
0.0582733	29
0.0583945	28
0.0585158	32
0.0586372	23
0.0587588	27
0.0588805	31
0.0590023	27
0.0591243	27
0.0592464	24
0.0593687	32
0.0594911	24
0.0596136	24
0.0597362	30
0.059859	32
0.059982	24
0.060105	26
0.0602282	25
0.0603516	30
0.060475	23
0.0605986	31
0.0607224	25
0.0608462	28
0.0609703	31
0.0610944	21
0.0612187	28
0.0613431	17
0.0614676	23
0.0615923	33
0.0617172	19
0.0618421	28
0.0619672	21
0.0620924	28
0.0622178	18
0.0623433	25
0.0624689	18
0.0625947	18
0.0627206	23
0.0628466	26
0.0629728	31
0.0630991	20
0.0632256	25
0.0633522	28
0.0634789	17
0.0636057	23
0.0637327	39
0.0638598	22
0.0639871	18
0.0641145	33
0.064242	25
0.0643697	31
0.0644975	32
0.0646254	31
0.0647535	25
0.0648817	29
0.06501	24
0.0651385	34
0.0652671	31
0.0653959	43
0.0655248	37
0.0656538	34
0.0657829	28
0.0659122	26
0.0660417	37
0.0661712	34
0.0663009	25
0.0664307	25
0.0665607	25
0.0666908	22
0.0668211	25
0.0669514	29
0.0670819	32
0.0672126	37
0.0673434	20
0.0674743	29
0.0676053	33
0.0677365	35
0.0678678	24
0.0679993	21
0.0681309	20
0.0682626	18
0.0683945	42
0.0685265	21
0.0686586	24
0.0687909	35
0.0689233	36
0.0690558	35
0.0691885	27
0.0693213	26
0.0694542	26
0.0695873	27
0.0697205	17
0.0698539	38
0.0699874	21
0.070121	19
0.0702547	26
0.0703886	32
0.0705227	24
0.0706568	35
0.0707911	22
0.0709256	25
0.0710601	33
0.0711948	28
0.0713297	25
0.0714646	29
0.0715998	24
0.071735	23
0.0718704	28
0.0720059	21
0.0721416	25
0.0722773	22
0.0724133	28
0.0725493	30
0.0726855	33
0.0728218	31
0.0729583	37
0.0730949	37
0.0732316	32
0.0733685	28
0.0735055	32
0.0736427	25
0.0737799	24
0.0739174	38
0.0740549	43
0.0741926	30
0.0743304	28
0.0744684	37
0.0746064	35
0.0747447	24
0.074883	23
0.0750215	31
0.0751602	20
0.0752989	35
0.0754378	26
0.0755769	29
0.075716	29
0.0758553	18
0.0759948	23
0.0761344	20
0.0762741	29
0.0764139	31
0.0765539	24
0.076694	15
0.0768343	26
0.0769747	22
0.0771152	31
0.0772559	21
0.0773967	26
0.0775376	26
0.0776787	33
0.0778199	16
0.0779612	23
0.0781027	30
0.0782443	22
0.078386	28
0.0785279	17
0.0786699	33
0.0788121	21
0.0789544	25
0.0790968	22
0.0792393	36
0.079382	27
0.0795249	29
0.0796678	14
0.0798109	33
0.0799541	38
0.0800975	38
0.080241	36
0.0803847	35
0.0805284	29
0.0806723	27
0.0808164	32
0.0809606	39
0.0811049	30
0.0812493	33
0.0813939	32
0.0815387	26
0.0816835	33
0.0818285	30
0.0819736	27
0.0821189	26
0.0822643	31
0.0824098	29
0.0825555	29
0.0827013	34
0.0828472	36
0.0829933	23
0.0831395	18
0.0832859	21
0.0834324	23
0.083579	29
0.0837257	25
0.0838726	29
0.0840197	31
0.0841668	18
0.0843141	36
0.0844615	28
0.0846091	27
0.0847568	21
0.0849046	32
0.0850526	28
0.0852007	28
0.085349	33
0.0854973	26
0.0856459	26
0.0857945	20
0.0859433	28
0.0860922	28
0.0862413	23
0.0863904	30
0.0865398	28
0.0866892	19
0.0868388	21
0.0869886	22
0.0871384	17
0.0872884	28
0.0874386	24
0.0875888	26
0.0877393	39
0.0878898	26
0.0880405	23
0.0881913	24
0.0883422	34
0.0884933	33
0.0886445	29
0.0887959	30
0.0889474	30
0.089099	30
0.0892508	27
0.0894027	25
0.0895547	27
0.0897069	42
0.0898592	32
0.0900116	32
0.0901642	28
0.0903169	29
0.0904698	30
0.0906227	36
0.0907759	28
0.0909291	20
0.0910825	27
0.091236	24
0.0913897	21
0.0915435	23
0.0916974	35
0.0918515	28
0.0920057	21
0.09216	21
0.0923145	27
0.0924691	20
0.0926238	25
0.0927787	33
0.0929337	22
0.0930888	20
0.0932441	23
0.0933995	25
0.0935551	24
0.0937108	30
0.0938666	27
0.0940226	19
0.0941787	22
0.0943349	33
0.0944913	31
0.0946478	27
0.0948044	24
0.0949612	33
0.0951181	26
0.0952751	35
0.0954323	25
0.0955896	27
0.095747	20
0.0959046	30
0.0960624	34
0.0962202	29
0.0963782	39
0.0965363	31
0.0966946	24
0.096853	25
0.0970115	23
0.0971702	31
0.097329	23
0.0974879	38
0.097647	28
0.0978062	29
0.0979655	31
0.098125	34
0.0982846	31
0.0984444	29
0.0986043	29
0.0987643	31
0.0989244	33
0.0990847	27
0.0992452	24
0.0994057	33
0.0995664	21
0.0997273	26
0.0998882	27
0.100049	28
0.100211	31
0.100372	25
0.100533	31
0.100695	36
0.100857	18
0.101019	34
0.101181	22
0.101343	31
0.101505	23
0.101668	22
0.10183	24
0.101993	22
0.102156	25
0.102319	21
0.102482	27
0.102645	22
0.102809	28
0.102972	19
0.103136	25
0.1033	30
0.103464	32
0.103628	23
0.103792	33
0.103956	36
0.104121	23
0.104286	25
0.10445	30
0.104615	30
0.10478	25
0.104945	38
0.105111	25
0.105276	28
0.105442	28
0.105607	29
0.105773	28
0.105939	30
0.106105	23
0.106272	36
0.106438	32
0.106604	26
0.106771	22
0.106938	31
0.107105	22
0.107272	37
0.107439	31
0.107606	31
0.107774	28
0.107941	35
0.108109	32
0.108277	33
0.108445	25
0.108613	23
0.108782	34
0.10895	38
0.109118	28
0.109287	37
0.109456	32
0.109625	34
0.109794	18
0.109963	23
0.110133	28
0.110302	22
0.110472	35
0.110642	22
0.110811	23
0.110981	29
0.111152	21
0.111322	28
0.111492	25
0.111663	22
0.111834	25
0.112005	25
0.112176	21
0.112347	31
0.112518	28
0.112689	26
0.112861	24
0.113032	32
0.113204	23
0.113376	31
0.113548	27
0.11372	40
0.113893	28
0.114065	28
0.114238	23
0.114411	28
0.114584	31
0.114757	27
0.11493	18
0.115103	24
0.115276	35
0.11545	29
0.115624	35
0.115798	40
0.115971	23
0.116146	35
0.11632	35
0.116494	39
0.116669	38
0.116843	29
0.117018	29
0.117193	37
0.117368	30
0.117543	27
0.117719	30
0.117894	24
0.11807	27
0.118245	31
0.118421	21
0.118597	40
0.118773	35
0.11895	34
0.119126	18
0.119303	26
0.119479	19
0.119656	23
0.119833	24
0.12001	26
0.120187	27
0.120365	34
0.120542	25
0.12072	23
0.120897	31
0.121075	26
0.121253	30
0.121432	28
0.12161	26
0.121788	19
0.121967	20
0.122146	26
0.122324	26
0.122503	33
0.122682	27
0.122862	25
0.123041	28
0.123221	30
0.1234	32
0.12358	39
0.12376	25
0.12394	33
0.12412	21
0.1243	29
0.124481	19
0.124662	34
0.124842	31
0.125023	23
0.125204	24
0.125385	32
0.125567	17
0.125748	31
0.12593	25
0.126111	31
0.126293	37
0.126475	28
0.126657	29
0.126839	22
0.127022	28
0.127204	17
0.127387	46
0.12757	29
0.127752	30
0.127935	36
0.128119	29
0.128302	32
0.128485	20
0.128669	26
0.128853	21
0.129037	27
0.12922	30
0.129405	28
0.129589	26
0.129773	33
0.129958	26
0.130142	28
0.130327	23
0.130512	26
0.130697	35
0.130882	31
0.131068	32
0.131253	25
0.131439	22
0.131625	25
0.13181	26
0.131996	28
0.132183	26
0.132369	28
0.132555	29
0.132742	21
0.132929	24
0.133115	24
0.133302	25
0.133489	26
0.133677	25
0.133864	38
0.134052	36
0.134239	24
0.134427	22
0.134615	26
0.134803	27
0.134991	26
0.135179	42
0.135368	31
0.135556	23
0.135745	30
0.135934	26
0.136123	37
0.136312	29
0.136501	16
0.136691	26
0.13688	24
0.13707	38
0.13726	32
0.13745	28
0.13764	32
0.13783	27
0.13802	35
0.138211	30
0.138401	31
0.138592	31
0.138783	30
0.138974	37
0.139165	25
0.139357	26
0.139548	26
0.13974	20
0.139931	22
0.140123	25
0.140315	22
0.140507	26
0.140699	24
0.140892	20
0.141084	29
0.141277	22
0.14147	31
0.141663	32
0.141856	30
0.142049	37
0.142242	21
0.142436	29
0.142629	30
0.142823	21
0.143017	27
0.143211	17
0.143405	38
0.143599	36
0.143794	34
0.143988	33
0.144183	30
0.144378	33
0.144573	34
0.144768	30
0.144963	30
0.145158	29
0.145354	25
0.145549	21
0.145745	29
0.145941	29
0.146137	26
0.146333	22
0.14653	36
0.146726	26
0.146923	32
0.147119	26
0.147316	26
0.147513	24
0.14771	28
0.147907	32
0.148105	29
0.148302	31
0.1485	30
0.148698	31
0.148896	33
0.149094	20
0.149292	25
0.14949	29
0.149689	29
0.149887	24
0.150086	27
0.150285	22
0.150484	28
0.150683	33
0.150882	20
0.151082	28
0.151281	29
0.151481	26
0.151681	29
0.151881	22
0.152081	21
0.152281	32
0.152482	18
0.152682	28
0.152883	29
0.153083	32
0.153284	24
0.153485	28
0.153687	31
0.153888	27
0.154089	22
0.154291	18
0.154493	21
0.154695	19
0.154896	35
0.155099	20
0.155301	32
0.155503	42
0.155706	37
0.155908	37
0.156111	29
0.156314	31
0.156517	27
0.15672	29
0.156924	26
0.157127	39
0.157331	26
0.157535	29
0.157739	31
0.157943	25
0.158147	27
0.158351	35
0.158555	33
0.15876	24
0.158965	38
0.159169	25
0.159374	35
0.15958	26
0.159785	29
0.15999	38
0.160196	28
0.160401	23
0.160607	31
0.160813	27
0.161019	23
0.161225	32
0.161432	27
0.161638	23
0.161845	28
0.162051	17
0.162258	17
0.162465	12
0.162672	27
0.16288	23
0.163087	25
0.163295	18
0.163502	22
0.16371	16
0.163918	21
0.164126	22
0.164334	28
0.164543	21
0.164751	36
0.16496	33
0.165168	32
0.165377	31
0.165586	28
0.165796	31
0.166005	26
0.166214	19
0.166424	22
0.166634	28
0.166843	31
0.167053	28
0.167263	34
0.167474	30
0.167684	24
0.167895	17
0.168105	35
0.168316	28
0.168527	47
0.168738	28
0.168949	30
0.169161	35
0.169372	17
0.169584	28
0.169795	44
0.170007	25
0.170219	28
0.170431	31
0.170644	37
0.170856	25
0.171069	25
0.171281	20
0.171494	20
0.171707	25
0.17192	28
0.172133	28
0.172347	22
0.17256	26
0.172774	27
0.172988	32
0.173202	24
0.173416	37
0.17363	23
0.173844	28
0.174058	25
0.174273	34
0.174488	22
0.174703	22
0.174918	28
0.175133	27
0.175348	27
0.175563	17
0.175779	31
0.175995	24
0.17621	24
0.176426	23
0.176642	21
0.176859	19
0.177075	20
0.177291	32
0.177508	25
0.177725	35
0.177942	25
0.178159	30
0.178376	29
0.178593	31
0.17881	22
0.179028	26
0.179246	31
0.179464	29
0.179682	38
0.1799	25
0.180118	35
[truncated: 54,001 more rows]

## Sheet: Fig. 4h-red
m/Z	relative ion intensity(a.u.)
16.6177	27
16.6198	24
16.6219	24
16.624	36
16.6262	28
16.6283	23
16.6304	34
16.6325	25
16.6347	20
16.6368	27
16.6389	41
16.641	22
16.6431	38
16.6453	20
16.6474	31
16.6495	31
16.6516	34
16.6538	24
16.6559	39
16.658	30
16.6601	35
16.6622	23
16.6644	29
16.6665	24
16.6686	34
16.6707	31
16.6729	19
16.675	18
16.6771	37
16.6792	36
16.6814	42
16.6835	22
16.6856	30
16.6877	36
16.6899	27
16.692	31
16.6941	26
16.6962	23
16.6984	34
16.7005	22
16.7026	30
16.7048	27
16.7069	28
16.709	37
16.7111	34
16.7133	31
16.7154	36
16.7175	18
16.7196	34
16.7218	27
16.7239	33
16.726	21
16.7282	39
16.7303	22
16.7324	27
16.7345	24
16.7367	23
16.7388	29
16.7409	31
16.743	27
16.7452	30
16.7473	28
16.7494	25
16.7516	33
16.7537	27
16.7558	28
16.758	28
16.7601	42
16.7622	31
16.7643	30
16.7665	23
16.7686	24
16.7707	34
16.7729	18
16.775	32
16.7771	31
16.7793	24
16.7814	25
16.7835	43
16.7857	25
16.7878	29
16.7899	25
16.792	33
16.7942	35
16.7963	36
16.7984	29
16.8006	39
16.8027	29
16.8048	26
16.807	15
16.8091	28
16.8112	35
16.8134	22
16.8155	27
16.8176	24
16.8198	35
16.8219	30
16.824	23
16.8262	26
16.8283	16
16.8304	37
16.8326	31
16.8347	30
16.8369	27
16.839	32
16.8411	32
16.8433	26
16.8454	29
16.8475	23
16.8497	26
16.8518	29
16.8539	24
16.8561	30
16.8582	17
16.8603	32
16.8625	31
16.8646	27
16.8668	28
16.8689	23
16.871	23
16.8732	27
16.8753	20
16.8774	45
16.8796	24
16.8817	27
16.8839	24
16.886	30
16.8881	22
16.8903	27
16.8924	34
16.8945	22
16.8967	36
16.8988	32
16.901	24
16.9031	32
16.9052	26
16.9074	19
16.9095	22
16.9117	38
16.9138	27
16.9159	31
16.9181	26
16.9202	28
16.9224	29
16.9245	22
16.9266	38
16.9288	26
16.9309	24
16.9331	28
16.9352	19
16.9373	36
16.9395	32
16.9416	31
16.9438	27
16.9459	32
16.948	34
16.9502	26
16.9523	27
16.9545	24
16.9566	26
16.9588	26
16.9609	25
16.963	27
16.9652	25
16.9673	21
16.9695	23
16.9716	38
16.9738	28
16.9759	29
16.978	22
16.9802	35
16.9823	24
16.9845	35
16.9866	21
16.9888	33
16.9909	18
16.9931	25
16.9952	28
16.9973	31
16.9995	21
17.0016	30
17.0038	29
17.0059	35
17.0081	33
17.0102	30
17.0124	28
17.0145	37
17.0167	40
17.0188	47
17.0209	56
17.0231	119
17.0252	149
17.0274	230
17.0295	278
17.0317	368
17.0338	429
17.036	491
17.0381	349
17.0403	293
17.0424	176
17.0446	103
17.0467	96
17.0489	60
17.051	48
17.0532	36
17.0553	24
17.0575	27
17.0596	42
17.0618	28
17.0639	20
17.0661	22
17.0682	31
17.0704	29
17.0725	27
17.0747	26
17.0768	30
17.079	24
17.0811	31
17.0833	34
17.0854	28
17.0876	34
17.0897	29
17.0919	34
17.094	39
17.0962	31
17.0983	38
17.1005	28
17.1026	20
17.1048	26
17.1069	30
17.1091	21
17.1112	33
17.1134	30
17.1155	23
17.1177	29
17.1198	23
17.122	39
17.1241	33
17.1263	28
17.1284	28
17.1306	27
17.1327	28
17.1349	30
17.1371	31
17.1392	31
17.1414	29
17.1435	24
17.1457	19
17.1478	35
17.15	29
17.1521	25
17.1543	33
17.1564	27
17.1586	36
17.1608	28
17.1629	27
17.1651	16
17.1672	25
17.1694	34
17.1715	18
17.1737	43
17.1758	26
17.178	29
17.1802	29
17.1823	32
17.1845	30
17.1866	31
17.1888	28
17.1909	33
17.1931	32
17.1953	27
17.1974	20
17.1996	23
17.2017	26
17.2039	27
17.206	23
17.2082	30
17.2104	16
17.2125	19
17.2147	19
17.2168	17
17.219	29
17.2212	32
17.2233	21
17.2255	15
17.2276	29
17.2298	24
17.232	27
17.2341	28
17.2363	20
17.2384	32
17.2406	31
17.2428	30
17.2449	30
17.2471	33
17.2492	22
17.2514	29
17.2536	32
17.2557	26
17.2579	28
17.26	28
17.2622	30
17.2644	26
17.2665	23
17.2687	36
17.2709	30
17.273	26
17.2752	34
17.2773	22
17.2795	28
17.2817	29
17.2838	33
17.286	23
17.2882	37
17.2903	24
17.2925	30
17.2946	23
17.2968	31
17.299	41
17.3011	37
17.3033	26
17.3055	24
17.3076	35
17.3098	36
17.312	29
17.3141	24
17.3163	23
17.3185	31
17.3206	32
17.3228	29
17.3249	28
17.3271	20
17.3293	31
17.3314	41
17.3336	23
17.3358	30
17.3379	25
17.3401	24
17.3423	29
17.3444	33
17.3466	31
17.3488	27
17.3509	35
17.3531	27
17.3553	39
17.3574	24
17.3596	31
17.3618	34
17.364	34
17.3661	36
17.3683	29
17.3705	21
17.3726	34
17.3748	24
17.377	30
17.3791	26
17.3813	35
17.3835	30
17.3856	23
17.3878	27
17.39	36
17.3921	31
17.3943	25
17.3965	30
17.3987	25
17.4008	20
17.403	33
17.4052	30
17.4073	31
17.4095	27
17.4117	28
17.4139	41
17.416	21
17.4182	15
17.4204	31
17.4225	42
17.4247	37
17.4269	32
17.4291	33
17.4312	17
17.4334	29
17.4356	25
17.4377	30
17.4399	29
17.4421	30
17.4443	29
17.4464	24
17.4486	27
17.4508	29
17.453	34
17.4551	26
17.4573	25
17.4595	28
17.4616	22
17.4638	29

## Sheet: Fig. 4h-blue
m/Z	relative ion intensity (a.u.)
28.92	18
28.9228	31
28.9256	39
28.9284	22
28.9312	28
28.934	25
28.9368	19
28.9396	24
28.9424	30
28.9452	24
28.948	29
28.9508	28
28.9536	31
28.9564	25
28.9592	26
28.962	28
28.9648	34
28.9676	35
28.9704	64
28.9732	88
28.976	122
28.9788	162
28.9816	253
28.9844	318
28.9872	428
28.99	511
28.9928	653
28.9956	781
28.9984	900
29.0012	791
29.004	666
29.0068	521
29.0096	417
29.0124	271
29.0152	230
29.018	149
29.0208	103
29.0236	77
29.0264	56
29.0292	42
29.032	33
29.0348	27
29.0376	39
29.0404	26
29.0432	25
29.046	31
29.0489	28
29.0517	35
29.0545	24
29.0573	34
29.0601	29
29.0629	25
29.0657	28
29.0685	27
29.0713	38
29.0741	28
29.0769	32
29.0797	28
29.0825	24
29.0853	24

## Sheet: Fig. 4i
Time (h)	CH4	CO		Time (h)	CH4	CO		Time (h)	CH4	CO		Time (h)	CH4	CO		Time (h)	CH4	CO		Time (h)	CH4	CO		Time (h)	CH4	CO		Time (h)	CH4	CO
1	47.23	11.43		13	45.11	10.58		25	45.62	11.21		37	40.21	11.02		49	42.59	10.56		61	42.23	10.42		73	41.3	9.35		85	41.22	9.2
2	62.02	13.95		14	59.64	12.89		26	61.35	13.52		38	58.64	12.56		50	58.32	12.54		62	58.21	12.36		74	57.46	11.46		86	56.78	11.42
3	73.05	15.68		15	72.54	16.32		27	69.59	15.27		39	70.49	14.98		51	71.49	14.3		63	70.46	14.21		75	69.65	13.68		87	73.05	13.52
4	85.3	17.21		16	83.66	17.05		28	83.66	16.21		40	79.3	16.11		52	78.06	17.53		64	76.59	16.55		76	75.4	15.89		88	82.56	15.48
5	103.68	18.22		17	100.24	17.53		29	99.58	17.95		41	95.67	17.59		53	98.22	17.98		65	96.21	18.05		77	95.19	17.65		89	94.33	16.96
6	114.24	19.65		18	115.64	17.96		30	108.7	19.02		42	109.16	18.65		54	110.68	18.42		66	109.4	18.34		78	108.34	17.9		90	106.54	17.43
7	129.82	20.1		19	125.34	18.2		31	127.36	19.88		43	118.63	19.56		55	118.65	18.9		67	117.34	18.93		79	116.48	18.32		91	114.22	18.06
8	143.76	21.66		20	136.87	18.67		32	139.65	20.64		44	137.84	20.31		56	136.79	20.67		68	136.23	19.44		80	136.05	18.94		92	132.87	18.47
9	154.23	22.3		21	154.88	19.3		33	151.24	21.38		45	149.62	20.96		57	148.17	21.33		69	146.58	20.33		81	145.63	19.11		93	140.78	19
10	164.54	22.98		22	161.49	19.88		34	154.96	21.69		46	159.31	21.05		58	159.03	21.84		70	157.33	20.96		82	155.48	19.67		94	152.46	19.68
11	167.39	23.24		23	163.56	20.54		35	161.57	22.04		47	162.9	21.83		59	162.85	22.65		71	160.27	21.78		83	158.21	20.3		95	156.2	20.13
12	172.54	23.69		24	171.22	21.54		36	169.39	22.48		48	165.24	22.07		60	166.34	22.94		72	163.5	22.04		84	161.4	20.86		96	159.41	20.45
