# Supplementary material for: Accessing parity-forbidden d-d transitions for photocatalytic CO2 reduction driven by infrared light
Source: Nat Commun. 2023 Jul 7;14:4034. doi: 10.1038/s41467-023-39666-0 (PMC10328996; doi:10.1038/s41467-023-39666-0)
Supplement: Supplementary file 3 — Source Data [file 41467_2023_39666_MOESM3_ESM.zip › Source Data Figures/Source Data Fig. 3.xlsx]

## Sheet: Fig. 3e
Energy (eV)	c-CSON	p-CSON	Cu foil reference
8833.89	-0.0042563	0.000115579	0.000912303
8833.92	-0.00393288	0.00138782	0.0010025
8834.3	0.00065305	0.000715141	0.000960552
8834.92	0.000181293	0.000983519	0.000961188
8835.56	0.000212721	0.000490845	0.000842242
8836.22	0.000329597	0.000673119	0.000757053
8836.89	0.000244928	0.00061757	0.000631306
8837.55	8.62266e-05	7.64874e-06	0.000633854
8838.24	-0.000291085	-0.00176576	0.000670175
8838.92	0.000543103	0.000342079	0.000681303
8839.6	0.000477823	0.000205722	0.000629001
8840.28	0.000487097	0.000991991	0.000641279
8840.97	0.000551536	0.0011246	0.000578594
8841.66	0.000538463	0.000976988	0.000530675
8842.35	0.000497291	0.000967491	0.000384339
8843.04	0.000477421	0.000796107	0.000403076
8843.75	0.000309689	0.000638914	0.000458196
8844.45	7.69307e-05	0.000854436	0.000447176
8845.15	0.000277046	0.000594975	0.000330576
8845.84	0.00049525	0.000587658	0.000379565
8846.53	0.000358427	0.000626872	0.000408934
8847.24	0.000139275	0.00068347	0.000340551
8847.94	0.000147489	0.000686865	0.000332289
8848.64	0.000195913	0.00086571	0.000302241
8849.34	0.000151477	0.000699292	0.000269085
8850.04	0.000354622	0.00040538	0.000155857
8850.73	0.000176856	0.000587359	0.000271157
8851.44	0.000462453	0.000693774	0.000256523
8852.14	0.000446653	0.000696636	0.000200588
8852.84	0.000365901	0.000109881	0.000146694
8853.54	0.000299333	0.000366443	0.000163011
8854.25	0.00037968	0.000423374	0.000176746
8854.96	0.000199306	0.000253317	2.31766e-05
8855.67	0.000147309	0.000478852	0.000123421
8856.36	0.000274174	0.00042926	7.6974e-05
8857.07	1.92885e-05	0.00049634	-2.977e-05
8857.77	0.000133939	0.000480031	6.98624e-05
8858.46	8.49257e-05	0.000520115	1.13562e-06
8859.18	0.000163638	0.000165955	1.11658e-05
8859.89	0.000111422	0.000206819	1.39683e-05
8860.58	0.000115554	0.000194945	-4.91595e-05
8861.27	0.000171306	0.00036923	6.09211e-05
8861.98	9.24876e-05	0.000346506	-5.80877e-05
8862.7	9.2471e-05	-1.58333e-05	-9.21533e-05
8863.41	7.19147e-06	-0.000203606	-0.000148982
8864.12	-5.64313e-05	-7.59711e-05	-0.000109679
8864.82	-3.69447e-05	-8.73134e-05	-0.000180725
8865.53	-0.000133233	-0.00014893	-7.54369e-05
8866.24	0.000137279	0.000319072	-0.000143192
8866.94	0.000135433	7.20826e-06	-0.00012088
8867.63	-0.000169002	0.00021916	-6.99508e-05
8868.34	-6.11998e-05	7.71724e-05	-0.000105047
8869.05	-0.00015292	-1.74516e-05	-0.00017389
8869.75	-0.000104887	-0.000104216	-0.000212692
8870.48	0.000115392	-0.000111747	-0.000189436
8871.2	-0.000166921	-0.000187138	-0.000240136
8871.92	-0.000216391	-0.000107754	-0.000219675
8872.65	0.000125035	1.26871e-05	-0.000222462
8873.35	-4.9034e-05	-0.000102952	-0.000166482
8874.08	-0.00015819	-0.000578779	-0.000238523
8874.8	-8.43386e-05	-5.8883e-05	-0.000312075
8875.52	-1.76644e-05	-0.000179469	-0.000371653
8876.26	-0.000142798	-0.000338335	-0.00037587
8876.97	7.81595e-05	-0.000562788	-0.000336397
8877.68	-0.000335681	-0.000180092	-0.000341113
8878.35	-0.000317758	-0.000620038	-0.000392717
8879.02	-0.000167337	-0.000501079	-0.000370089
8879.71	-0.000372289	-0.000590319	-0.000345834
8880.39	-0.000273616	-0.000491146	-0.000398532
8881.08	-0.000132851	-0.000454086	-0.000434327
8881.73	-0.000330138	-0.000152717	-0.000378907
8882.41	-0.000100231	-0.000477524	-0.000379627
8883.08	-0.000339976	-0.000656573	-0.000379464
8883.76	-0.000394714	-0.000424037	-0.00039613
8884.43	-0.000146596	-0.00048327	-0.00033514
8885.1	-5.01325e-05	-0.000479413	-0.000448701
8885.79	-0.000235932	-0.000911054	-0.000520255
8886.47	-0.000102567	-0.000609815	-0.00049612
8887.14	-0.000117974	-0.000846423	-0.000519456
8887.82	-0.000540146	-0.000416751	-0.000389559
8888.51	-0.000304061	-0.000662408	-0.000503942
8889.18	-0.0003237	-0.000370972	-0.000572452
8889.86	-0.000214515	-0.000493721	-0.000537503
8890.54	-0.000350258	-0.000502791	-0.000534128
8891.23	-0.000124557	-0.000982194	-0.000531785
8891.91	-0.000420154	-0.00055182	-0.00049287
8892.59	-0.000192036	-0.000587328	-0.00042773
8893.26	-0.000493543	-0.000844184	-0.00055941
8893.93	-0.000462115	-0.000749178	-0.000581024
8894.61	-0.000263358	-0.000360988	-0.00054464
8895.29	-0.000317268	-0.000554365	-0.000483435
8895.97	-0.000406643	-0.000629507	-0.000563003
8896.66	-0.000402278	-0.00102503	-0.000525544
8897.35	-0.000393789	-0.000586483	-0.000509039
8898.03	-0.000255788	-0.000859734	-0.000529042
8898.72	-0.000332269	-0.000717059	-0.000565902
8899.43	-0.000545267	-0.000581323	-0.00053191
8900.12	-0.00033876	-0.000833225	-0.000482687
8900.82	-0.000334111	-0.000745476	-0.000432074
8901.49	-0.0001963	-0.000774144	-0.000532576
8902.17	-0.000123409	-0.000956248	-0.000557285
8902.87	-0.000438785	-0.000708111	-0.000495466
8903.57	-0.000574832	-0.000988441	-0.00052229
8904.25	-0.000454075	-0.00106806	-0.000523708
8904.94	-0.000343357	-0.000696669	-0.000614665
8905.64	-0.0003644	-0.00076585	-0.000603239
8906.33	-0.000538125	-0.00105556	-0.000549094
8907.06	-0.000511598	-0.000937877	-0.00058455
8907.73	-0.000389969	-0.000689956	-0.000512157
8908.42	-0.000467822	-0.000802423	-0.000427785
8909.12	-0.000435786	-0.00110497	-0.000437598
8909.81	-0.000340117	-0.00104171	-0.000468688
8910.52	-0.000370584	-0.000717829	-0.000432567
8911.23	-0.000503252	-0.000827985	-0.000479125
8911.93	-0.000626995	-0.000785009	-0.000428251
8912.63	-0.000300057	-0.000501578	-0.000435023
8913.33	-0.000271332	-0.00067099	-0.000512642
8914.03	-0.000519958	-0.000756351	-0.000549588
8914.72	-0.000631893	-0.000493222	-0.000456632
8915.42	-0.000448234	-0.000952416	-0.000424695
8916.12	-0.000355774	-0.00048543	-0.000423533
8916.82	-0.000187853	-0.000229839	-0.000399446
8917.52	-0.000207179	-0.000507403	-0.000420932
8918.23	-0.000380353	-0.000505958	-0.000341667
8918.92	-0.00030002	-0.00076448	-0.000334477
8919.63	-0.000590451	-0.000414096	-0.000339302
8920.32	-0.000461208	-0.000541987	-0.000262625
8921.01	-0.000279429	-0.000474365	-0.000225908
8921.71	-0.000360723	-0.000269292	-0.000351899
8922.41	-0.000277723	-0.000469762	-0.000350794
8923.1	-0.000396689	-0.000282071	-0.000261726
8923.81	-0.000308491	-0.000563518	-0.000192338
8924.48	-0.000330616	-0.000419033	-0.000165531
8925.18	-0.000283121	-0.000480012	-0.000149846
8925.88	-0.000403677	-0.0004629	-0.000170448
8926.57	-0.000400022	-0.000271145	-0.00021801
8927.28	-0.000554654	-0.000402096	-0.00011306
8927.97	-0.000286623	-0.000223596	5.40129e-05
8928.66	-0.000217226	-0.000191181	3.79926e-05
8929.36	-0.000428983	-9.70621e-06	4.1132e-05
8930.06	-0.000329445	-5.64472e-05	7.33024e-05
8930.76	-0.000309875	-0.00023516	2.35562e-06
8931.45	-0.000183404	-0.000142555	-6.4597e-05
8932.16	-3.8039e-05	-1.30784e-05	2.42308e-05
8932.86	-0.000247789	-0.000202406	0.000104603
8933.56	-5.80937e-05	7.15001e-05	0.000164333
8934.27	-3.94857e-05	0.000159121	0.000239845
8934.98	-0.000102512	-3.93289e-05	0.000280792
8935.68	-4.45756e-05	0.000191979	0.000364675
8936.37	8.55068e-05	0.000109472	0.000477363
8937.08	1.58554e-05	0.000272834	0.000463698
8937.79	2.73178e-05	0.000379027	0.000509568
8938.49	5.03338e-05	0.00037609	0.000540688
8939.2	0.000223842	0.000438508	0.000606122
8939.91	0.000431929	0.00041588	0.000742669
8940.63	0.00045419	0.000619433	0.000725584
8941.34	0.000498224	0.000766483	0.000847943
8942.04	0.000653452	0.000651091	0.000829772
8942.75	0.000781589	0.000964202	0.000944332
8943.46	0.000769063	0.00078088	0.00098094
8944.17	0.000768341	0.00113604	0.0010985
8944.87	0.000814072	0.00133272	0.00107484
8945.58	0.000812603	0.00137677	0.00120568
8946.3	0.000917211	0.00184264	0.00130532
8947.02	0.00110132	0.0013225	0.00138952
8947.73	0.00120235	0.00163969	0.00145391
8948.44	0.00124434	0.00177559	0.00155315
8949.16	0.00156941	0.00142617	0.00163406
8949.87	0.00149621	0.00171822	0.00178926
8950.58	0.00183663	0.00230517	0.0018678
8951.3	0.00155523	0.00235464	0.00212279
8952.03	0.00220439	0.00261071	0.00214123
8952.76	0.0022102	0.00229721	0.00229366
8953.46	0.00243949	0.00288708	0.00246076
8954.18	0.00257974	0.00270258	0.00262952
8954.89	0.00284127	0.00295813	0.0028186
8955.61	0.00323948	0.00324247	0.00300529
8956.31	0.00356536	0.00332061	0.00326504
8957.03	0.00350061	0.00360002	0.00343366
8957.74	0.00359996	0.0036111	0.00362227
8958.45	0.00394728	0.00408592	0.00387957
8959.16	0.00416544	0.00402348	0.00405266
8959.88	0.00453648	0.00425136	0.00434826
8960.59	0.00482706	0.00451964	0.00456628
8961.29	0.0052234	0.00497763	0.00496348
8962	0.00557179	0.00484619	0.00516462
8962.72	0.0058893	0.00560373	0.00553706
8963.44	0.00653242	0.00580229	0.00597603
8964.16	0.00696177	0.00617646	0.00636335
8964.87	0.00742452	0.00681589	0.0068869
8965.59	0.00774648	0.00728534	0.00740813
8966.32	0.0087275	0.00755346	0.00792069
8967.04	0.00884399	0.00814726	0.00856585
8967.76	0.00975986	0.00851076	0.00922544
8968.48	0.010226	0.00915006	0.00991939
8969.19	0.011196	0.00979971	0.0109355
8969.92	0.0118568	0.0104853	0.0118712
8970.65	0.0128641	0.0113017	0.013119
8971.38	0.0139811	0.012068	0.014425
8972.11	0.0150968	0.0133259	0.0161313
8972.84	0.0165717	0.0143165	0.0181419
8973.57	0.0182219	0.0155267	0.020591
8974.31	0.0204221	0.0171527	0.0238463
8975.05	0.0235084	0.0191935	0.0282942
8975.77	0.028673	0.0223632	0.0346768
8976.48	0.0361411	0.028079	0.0444002
8977.19	0.0407123	0.0347955	0.0609997
8977.94	0.039606	0.0341362	0.0934732
8978.68	0.0393768	0.0318587	0.16506
8979.42	0.0426901	0.0339775	0.274052
8980.18	0.0495693	0.0375145	0.347753
8980.93	0.0595362	0.0443702	0.373935
8981.66	0.0729073	0.0535906	0.373406
8982.41	0.0914938	0.0655087	0.3624
8983.15	0.118624	0.0804611	0.360509
8983.88	0.162939	0.104217	0.37807
8984.61	0.232998	0.143666	0.410074
8985.36	0.330158	0.21022	0.446418
8986.11	0.45107	0.312715	0.488499
8986.86	0.564539	0.445594	0.541558
8987.61	0.648708	0.572886	0.599113
8988.34	0.703694	0.653347	0.654571
8989.06	0.753478	0.707731	0.710228
8989.73	0.808084	0.761259	0.767682
8990.4	0.877226	0.829572	0.828609
8991.12	0.965644	0.923614	0.894776
8991.82	1.05971	1.03633	0.958638
8992.53	1.14437	1.15708	1.01565
8993.21	1.19946	1.25893	1.05285
8993.89	1.22551	1.32441	1.06728
8994.55	1.238	1.35136	1.06281
8995.23	1.24943	1.36315	1.04997
8995.91	1.25875	1.37473	1.0349
8996.61	1.25999	1.37888	1.02013
8997.31	1.24902	1.36689	1.00574
8998.02	1.22783	1.33857	0.994369
8998.72	1.19949	1.30105	0.987424
8999.42	1.16763	1.25638	0.988127
9000.1	1.13774	1.21422	0.996051
9000.81	1.11007	1.1745	1.01173
9001.52	1.08481	1.14008	1.02785
9002.24	1.0596	1.10722	1.03727
9002.93	1.03296	1.07348	1.03468
9003.64	1.00304	1.03389	1.0166
9004.36	0.973589	0.992551	0.991896
9005.07	0.949605	0.957688	0.966441
9005.77	0.932574	0.933394	0.945249
9006.47	0.922662	0.917679	0.929237
9007.17	0.918415	0.910857	0.917497
9007.87	0.917921	0.910659	0.908903
9008.58	0.919843	0.91394	0.898799
9009.28	0.921858	0.916854	0.889527
9009.99	0.922374	0.919484	0.88322
9010.7	0.921194	0.918206	0.879828
9011.43	0.918807	0.914755	0.878693
9012.13	0.915895	0.909447	0.878675
9012.8	0.912556	0.904451	0.880108
9013.52	0.909258	0.899674	0.882301
9014.22	0.907002	0.89533	0.885684
9014.94	0.905557	0.892547	0.890484
9015.66	0.904711	0.891039	0.897119
9016.38	0.903609	0.889675	0.904656
9017.1	0.901586	0.88782	0.913771
9017.82	0.899345	0.885028	0.922738
9018.53	0.896878	0.88267	0.931619
9019.25	0.894405	0.879744	0.940664
9019.97	0.892263	0.877266	0.949164
9020.68	0.890564	0.876121	0.957264
9021.4	0.88949	0.875453	0.965628
9022.11	0.888927	0.87608	0.974665
9022.82	0.889082	0.876859	0.982714
9023.54	0.88968	0.878924	0.989837
9024.26	0.891098	0.880975	0.996066
9024.98	0.892895	0.883732	0.99973
9025.69	0.895105	0.887217	0.999948
9026.41	0.897969	0.890935	0.9982
9027.12	0.901297	0.895314	0.993697
9027.85	0.905269	0.899392	0.986819
9028.56	0.909276	0.905542	0.978973
9029.27	0.913871	0.910313	0.971177
9029.99	0.91887	0.915835	0.96332
9030.69	0.924092	0.922333	0.955269
9031.41	0.930259	0.929374	0.948437
9032.11	0.936506	0.936804	0.942312
9032.82	0.943194	0.944496	0.937675
9033.54	0.950256	0.953011	0.934952
9034.27	0.957795	0.961945	0.934128
9034.99	0.964955	0.970809	0.934129
9035.71	0.972322	0.97982	0.934008
9036.42	0.979079	0.988603	0.935547
9037.14	0.985592	0.996959	0.937833
9037.85	0.991221	1.0041	0.940712
9038.57	0.996706	1.01029	0.944374
9039.3	1.00123	1.0156	0.948469
9040.03	1.00532	1.02048	0.952512
9040.74	1.00901	1.02437	0.955991
9041.43	1.01211	1.02792	0.959012
9042.17	1.01465	1.03108	0.960441
9042.89	1.01667	1.0335	0.96128
9043.61	1.01879	1.03488	0.960996
9044.33	1.02018	1.03627	0.960437
9045.05	1.02068	1.03601	0.959357
9045.78	1.02114	1.03586	0.959413
9046.52	1.02052	1.03521	0.960441
9047.2	1.02071	1.03361	0.962506
9047.93	1.02027	1.0324	0.965125
9048.65	1.0196	1.03148	0.968119
9049.39	1.01859	1.03064	0.971251
9050.13	1.0183	1.0294	0.973244
9050.85	1.01736	1.02834	0.975298
9051.59	1.01627	1.02692	0.976019
9052.32	1.01522	1.02593	0.976733
9053.05	1.01451	1.02472	0.976487
9053.78	1.01326	1.02345	0.97611
9054.51	1.012	1.0229	0.976394
9055.24	1.01089	1.02162	0.977395
9055.98	1.0098	1.02038	0.979797
9056.72	1.00856	1.01877	0.982723
9057.45	1.00737	1.0176	0.985629
9058.18	1.00637	1.01641	0.989653
9058.91	1.00544	1.0156	0.993806
9059.65	1.00447	1.01422	0.996791
9060.37	1.00346	1.01395	0.999764
9061.11	1.00253	1.01248	1.00257
9061.84	1.00168	1.01157	1.00513
9062.58	1.00069	1.01082	1.00686
9063.31	0.99961	1.01008	1.00862
9064.04	0.998648	1.00887	1.01102
9064.77	0.997693	1.00792	1.01337
9065.49	0.996814	1.00671	1.01571
9066.22	0.995953	1.00608	1.01846
9066.94	0.994806	1.00469	1.02184
9067.66	0.994179	1.00398	1.02503
9068.39	0.993533	1.00323	1.02885
9069.13	0.992977	1.00196	1.0318
9069.86	0.992165	1.00152	1.03552
9070.59	0.991449	1.00033	1.0375
9071.3	0.990822	0.999306	1.03894
9072.04	0.990125	0.997678	1.03929
9072.76	0.989382	0.997026	1.03858
9073.49	0.989097	0.995813	1.03754
9074.21	0.988048	0.994985	1.03463
9074.94	0.987129	0.994129	1.03157
9075.69	0.986452	0.993017	1.02721
9076.41	0.985796	0.990919	1.02289
9077.14	0.984856	0.990071	1.01749
9077.88	0.983989	0.987998	1.01217
9078.6	0.983438	0.986743	1.00593
9079.33	0.981889	0.985178	1.00062
9080.07	0.980923	0.983864	0.995359
9080.8	0.979963	0.981798	0.990602
9081.55	0.979127	0.979949	0.986971
9082.3	0.977422	0.978868	0.982245
9083.03	0.977158	0.977618	0.978807
9083.77	0.976108	0.975502	0.974463
9084.53	0.973922	0.975211	0.970969
9085.28	0.973902	0.973453	0.96787
9086.02	0.973038	0.972342	0.965542
9086.76	0.972458	0.971357	0.963417
9087.51	0.97176	0.970311	0.961987
9088.26	0.971115	0.969388	0.961162
9089.02	0.970457	0.968929	0.959824
9089.77	0.970219	0.968501	0.958146
9090.52	0.970144	0.96811	0.955615
9091.27	0.970004	0.968521	0.952367
9092.02	0.969758	0.968088	0.948602
9092.77	0.970066	0.968526	0.944891
9093.52	0.970052	0.96928	0.941118
9094.26	0.970345	0.96926	0.937533
9094.99	0.970799	0.969764	0.934104
9095.73	0.971352	0.970627	0.931205
9096.5	0.971439	0.970909	0.928577
9097.26	0.971876	0.971659	0.927074
9098.01	0.971964	0.972591	0.926593
9098.78	0.972094	0.97295	0.926833
9099.55	0.972483	0.973397	0.927928
9100.36	0.972148	0.974311	0.93012
9101.12	0.972422	0.97446	0.93289
9101.86	0.972602	0.975204	0.935828
9102.53	0.972815	0.97557	0.938553
9103.24	0.9731	0.97591	0.942414
9103.94	0.97354	0.976089	0.946534
9104.65	0.972485	0.977059	0.951197
9105.36	0.97322	0.977134	0.954942
9106.06	0.97408	0.977291	0.958841
9106.77	0.973587	0.978287	0.96283
9107.48	0.974666	0.979015	0.966506
9108.19	0.975555	0.979701	0.970368
9108.89	0.976204	0.980375	0.973721
9109.59	0.976996	0.981551	0.976886
9110.31	0.977745	0.982464	0.979436
9111.04	0.97874	0.983595	0.981827
9111.75	0.980084	0.984737	0.98435
9112.46	0.981675	0.98608	0.986065
9113.17	0.982762	0.987969	0.987619
9113.88	0.984274	0.989391	0.988141
9114.6	0.985713	0.991147	0.989355
9115.29	0.986873	0.99254	0.989595
9115.98	0.988318	0.994439	0.990316
9116.69	0.989723	0.995789	0.990303
9117.4	0.991272	0.997426	0.99084
9118.12	0.992789	0.999164	0.991
9118.83	0.994034	1.00036	0.992009
9119.57	0.995356	1.00267	0.993713
9120.31	0.996704	1.00402	0.99586
9121.04	0.998185	1.00534	0.998763
9121.76	0.999558	1.00688	1.00201
9122.48	1.00054	1.00813	1.0062
9123.22	1.00155	1.00903	1.01082
9123.92	1.00255	1.01069	1.01627
9124.65	1.00329	1.01116	1.02201
9125.38	1.00416	1.01197	1.02827
9126.09	1.00484	1.01312	1.03516
9126.82	1.00563	1.0136	1.04086
9127.56	1.00619	1.01388	1.04679
9128.28	1.00669	1.01456	1.05177
9129	1.00767	1.01518	1.05581
9129.73	1.00791	1.01525	1.05881
9130.44	1.00835	1.01588	1.0619
9131.18	1.0088	1.01645	1.06368
9131.91	1.00923	1.01679	1.06376
9132.64	1.00962	1.01696	1.06422
9133.38	1.00982	1.01704	1.06342
9134.11	1.01009	1.01717	1.06265
9134.85	1.01028	1.01716	1.06159
9135.58	1.01072	1.01724	1.05972
9136.33	1.01072	1.01758	1.05884
9137.05	1.01049	1.01688	1.05619
9137.77	1.01065	1.0168	1.05414
9138.48	1.0107	1.01694	1.0519
9139.22	1.01043	1.01594	1.04916
9139.96	1.01011	1.01585	1.04597
9140.69	1.01	1.01516	1.04333
9141.41	1.00927	1.01476	1.03974
9142.15	1.00931	1.01433	1.03584
9142.87	1.0088	1.01345	1.03157
9143.6	1.0082	1.01277	1.02713
9144.34	1.00744	1.01176	1.0221
9145.07	1.00697	1.01171	1.0174
9145.81	1.00605	1.01062	1.01174
9146.54	1.00575	1.00995	1.00591
9147.28	1.00474	1.00942	1.00048
9148.02	1.00382	1.00811	0.994823
9148.75	1.00299	1.00713	0.98965
9149.49	1.00205	1.00632	0.983894
9150.23	1.00154	1.00588	0.978085
9150.97	1.00062	1.00452	0.972492
9151.72	1.00002	1.00352	0.966869
9152.45	0.99918	1.00309	0.961537
9153.18	0.998418	1.00207	0.956242
9153.93	0.997839	1.00145	0.9508
9154.65	0.997376	1.00064	0.946546
9155.39	0.996745	1.00036	0.942633
9156.13	0.995686	0.999607	0.9392
9156.86	0.9954	0.999313	0.936144
9157.6	0.994946	0.998329	0.933997
9158.34	0.994248	0.997889	0.932244
9159.07	0.993882	0.997703	0.931653
9159.81	0.993565	0.997046	0.93219
9160.57	0.993292	0.996581	0.933685
9161.31	0.992818	0.99647	0.935555
9162.05	0.992561	0.996309	0.937847
9162.79	0.992329	0.996011	0.941062
9163.54	0.992283	0.996033	0.94513
9164.28	0.99221	0.995855	0.94952
9165.03	0.992336	0.995814	0.954073
9165.78	0.99245	0.996006	0.959142
9166.51	0.992519	0.996448	0.964004
9167.28	0.992762	0.996277	0.969146
9168.02	0.992831	0.996405	0.973788
9168.77	0.992842	0.996679	0.978198
9169.52	0.993151	0.997197	0.982701
9170.26	0.993348	0.996816	0.986013
9171.01	0.993467	0.997561	0.989694
9171.74	0.993869	0.997895	0.992789
9172.47	0.994152	0.997901	0.995424
9173.2	0.994521	0.997942	0.997529
9173.95	0.9945	0.998299	0.999556
9174.7	0.99455	0.998571	1.00074
9175.45	0.99464	0.998406	1.00196
9176.19	0.995038	0.998238	1.00243
9176.93	0.994996	0.998294	1.00274
9177.68	0.995182	0.997979	1.00331
9178.43	0.994983	0.998009	1.00313
9179.19	0.995203	0.997672	1.00284
9179.96	0.995084	0.997893	1.00223
9180.72	0.995153	0.997553	1.00203
9181.47	0.995043	0.99754	1.00158
9182.22	0.995028	0.996643	1.00044
9182.97	0.995056	0.996412	1.00038
9183.74	0.995226	0.996011	0.999939
9184.5	0.995104	0.995897	0.999926
9185.25	0.995133	0.995947	0.999399
9186	0.995023	0.995758	0.999038
9186.74	0.995137	0.995348	0.99981
9187.49	0.995236	0.995397	0.999744
9188.25	0.995226	0.99519	0.999425
9189.02	0.995102	0.99521	0.999341
9189.79	0.995036	0.995328	0.998832
9190.55	0.995055	0.994689	0.998909
9191.31	0.995114	0.994964	0.998217
9192.08	0.995225	0.994585	0.997731
9192.85	0.995551	0.994623	0.997257
9193.61	0.995609	0.994687	0.996491
9194.38	0.995566	0.995174	0.995739
9195.13	0.995495	0.994775	0.995693
9195.89	0.995498	0.995289	0.995689
9196.64	0.995735	0.995601	0.995347
9197.4	0.996071	0.995608	0.995798
9198.17	0.996013	0.995435	0.996396
9198.93	0.996066	0.995753	0.997873
9199.69	0.996056	0.995505	0.999906
9200.44	0.996446	0.996351	1.00235
9201.21	0.99666	0.99664	1.00526
9201.99	0.996715	0.996312	1.00821
9202.74	0.996584	0.996801	1.0115
9203.5	0.996891	0.997362	1.01551
9204.27	0.996945	0.997213	1.01868
9205.04	0.997299	0.997809	1.02142
9205.81	0.997617	0.997831	1.02418
9206.58	0.997652	0.998274	1.0275
9207.35	0.997601	0.998562	1.02928
9208.12	0.997778	0.998467	1.0309
9208.89	0.99801	0.998903	1.03184
9209.65	0.998137	0.998824	1.03264
9210.41	0.998251	0.998641	1.03336
9211.18	0.998222	0.999141	1.03317
9211.95	0.998328	0.999616	1.03347
9212.71	0.998444	0.999218	1.03367
9213.51	0.998419	0.999059	1.03291
9214.28	0.998396	0.999121	1.03253
9215.06	0.998351	0.998672	1.03218
9215.86	0.998305	0.999122	1.03116
9216.63	0.998207	0.9988	1.0302
9217.4	0.998173	0.99931	1.02904
9218.19	0.998082	0.999122	1.02758
9218.99	0.997958	0.998589	1.02584
9219.73	0.997836	0.998523	1.02449
9220.47	0.997787	0.998693	1.023
9221.2	0.997829	0.998754	1.02091
9221.91	0.997967	0.99905	1.01908
9222.63	0.997684	0.99845	1.01642
9223.35	0.997803	0.998754	1.01404
9224.06	0.998123	0.999176	1.01172
9224.8	0.998186	0.999146	1.00927
9225.56	0.998321	0.999143	1.00641
9226.29	0.998749	0.999842	1.00372
9227.02	0.998915	0.999411	1.00092
9227.77	0.999222	1.00009	0.998059
9228.48	0.999518	1.00053	0.995911
9229.24	0.999912	1.00052	0.993125
9229.98	1.00028	1.00095	0.990722
9230.73	1.00051	1.00178	0.9885
9231.46	1.00081	1.00219	0.986657
9232.19	1.00095	1.00233	0.984299
9232.94	1.00119	1.00275	0.982308
9233.67	1.0016	1.00383	0.980636
9234.42	1.00181	1.00349	0.979048
9235.16	1.00209	1.00397	0.977671
9235.91	1.00263	1.00415	0.976818
9236.66	1.00293	1.00508	0.975806
9237.41	1.00303	1.00491	0.97547
9238.16	1.00335	1.00485	0.974813
9238.89	1.00378	1.00491	0.974474
9239.64	1.00387	1.00572	0.974875
9240.37	1.00397	1.00509	0.97513
9241.13	1.00431	1.00531	0.975547
9241.88	1.00427	1.00517	0.975991
9242.64	1.00423	1.00501	0.976959
9243.37	1.00447	1.00519	0.977661
9244.11	1.00459	1.00517	0.978373
9244.84	1.00446	1.00535	0.978844
9245.57	1.00465	1.00479	0.979309
9246.32	1.00452	1.00481	0.980089
9247.06	1.00445	1.00422	0.980648
9247.82	1.00461	1.00439	0.980864
9248.57	1.00447	1.00422	0.981433
9249.32	1.00482	1.00384	0.981678
9250.08	1.00454	1.00397	0.982139
9250.83	1.00439	1.00339	0.982315
9251.58	1.00451	1.00327	0.982707
9252.33	1.00436	1.00268	0.982922
9253.07	1.00434	1.00252	0.983402
9253.83	1.00422	1.00229	0.983559
9254.58	1.00413	1.00198	0.98403
9255.35	1.00425	1.00147	0.984193
9256.12	1.00373	1.00174	0.984982
9256.88	1.00381	1.00124	0.985518
9257.64	1.00373	1.00111	0.986132
9258.39	1.00365	1.0013	0.986495
9259.13	1.00368	1.00065	0.987002
9259.88	1.0036	1.00074	0.987623
9260.6	1.00367	0.999915	0.988008
9261.36	1.00339	1.00053	0.988682
9262.11	1.00339	1.00034	0.98988
9262.88	1.00348	1.00017	0.990452
9263.64	1.00365	1.00033	0.991277
9264.42	1.0026	1.00061	0.992058
9265.15	1.00293	1.00006	0.992855
9265.9	1.00352	0.999845	0.994101
9266.67	1.00329	1.00023	0.994849
9267.43	1.00308	1.00019	0.995644
9268.18	1.00321	0.999314	0.996649
9268.93	1.00356	0.999637	0.997645
9269.69	1.0031	0.999225	0.998686
9270.43	1.00325	0.99967	0.999153
9271.19	1.00317	0.999425	0.999989
9271.96	1.00321	0.99953	1.0009
9272.72	1.0032	0.999617	1.00157
9273.5	1.00304	0.999451	1.00255
9274.26	1.00282	0.999722	1.00304
9275.03	1.0028	0.998816	1.00348
9275.78	1.00275	0.999536	1.00428
9276.54	1.00261	0.998773	1.00495
9277.29	1.00244	0.999411	1.00521
9278.04	1.0025	0.999062	1.00549
9278.81	1.00246	0.998814	1.00584
9279.57	1.00237	0.999141	1.00658
9280.33	1.00214	0.998955	1.00717
9281.08	1.00197	0.998933	1.00755
9281.84	1.00185	0.998918	1.00773
9282.59	1.0017	0.998611	1.00833
9283.34	1.00164	0.998814	1.00899
9284.09	1.00148	0.997904	1.00906
9284.85	1.00135	0.997695	1.0098
9285.61	1.00114	0.997241	1.00995
9286.36	1.00066	0.997117	1.01032
9287.12	1.00042	0.996671	1.01078
9287.88	1.00042	0.996556	1.01111
9288.64	1.00018	0.996073	1.01158
9289.4	0.999901	0.996198	1.01171
9290.18	0.99986	0.995316	1.01209
9290.96	0.999289	0.995257	1.01256
9291.73	0.999222	0.995261	1.01264
9292.5	0.999061	0.994879	1.01287
9293.26	0.998917	0.99459	1.01334
9294.02	0.998795	0.99408	1.0135
9294.8	0.998537	0.994107	1.01381
9295.57	0.998419	0.993542	1.01422
9296.34	0.9983	0.993323	1.01446
9297.1	0.997968	0.993423	1.01451
9297.86	0.998134	0.993496	1.01446
9298.64	0.998252	0.992836	1.01416
9299.4	0.998053	0.992504	1.01375
9300.17	0.997872	0.992929	1.01349
9300.96	0.997995	0.992849	1.01293
9301.75	0.997585	0.992736	1.01241
9302.53	0.997776	0.992727	1.01184
9303.29	0.998033	0.992632	1.01095
9304.06	0.997668	0.992238	1.01043
9304.83	0.997601	0.992629	1.00968
9305.61	0.997536	0.992708	1.0084
9306.39	0.997567	0.993032	1.00811
9307.18	0.997859	0.993257	1.00731
9307.97	0.997801	0.993073	1.00656
9308.75	0.997718	0.993004	1.00571
9309.52	0.997847	0.993019	1.00472
9310.3	0.99787	0.992775	1.00384
9311.08	0.997863	0.992634	1.00289
9311.88	0.997792	0.992893	1.00215
9312.67	0.997698	0.992595	1.00133
9313.45	0.997695	0.992801	1.00038
9314.25	0.997842	0.99271	0.999611
9315.02	0.997722	0.99266	0.998624
9315.8	0.99782	0.99299	0.997876
9316.59	0.997811	0.992953	0.997094
9317.36	0.998019	0.992866	0.996571
9318.15	0.997734	0.992948	0.995791
9318.93	0.998048	0.993197	0.995384
9319.72	0.998008	0.992795	0.995023
9320.5	0.998016	0.992434	0.994843
9321.31	0.998245	0.992978	0.99461
9322.08	0.998345	0.992366	0.994521
9322.86	0.998401	0.992752	0.994361
9323.64	0.99821	0.992115	0.99448
9324.42	0.99821	0.992002	0.994449
9325.2	0.998292	0.991828	0.994549
9325.99	0.998113	0.992262	0.994768
9326.8	0.998475	0.992272	0.994815
9327.58	0.998585	0.992669	0.995106
9328.36	0.99866	0.992657	0.995368
9329.14	0.998713	0.992774	0.995265
9329.94	0.99883	0.993655	0.995267
9330.73	0.999158	0.993813	0.994935
9331.53	0.999174	0.994102	0.994686
9332.33	0.999235	0.99405	0.994737
9333.13	0.999301	0.994641	0.994179
9333.93	0.999546	0.994743	0.993722
9334.72	0.999467	0.995023	0.993164
9335.52	0.999693	0.994669	0.992827
9336.33	0.999761	0.995337	0.992014
9337.15	0.999986	0.995274	0.991373
9337.95	1.00022	0.995637	0.990649
9338.76	1.00048	0.995829	0.989878
9339.52	1.00032	0.995984	0.989022
9340.26	1.00054	0.996437	0.988599
9340.98	1.00068	0.996818	0.988289
9341.73	1.00072	0.996962	0.987788
9342.47	1.00075	0.997105	0.987537
9343.22	1.00109	0.997506	0.987274
9343.97	1.0011	0.99765	0.987249
9344.69	1.00151	0.997865	0.987304
9345.44	1.0014	0.998143	0.98765
9346.19	1.00147	0.997761	0.987776
9346.93	1.0016	0.998291	0.988328
9347.65	1.00183	0.998632	0.988826
9348.39	1.00194	0.998411	0.989191
9349.15	1.00185	0.999063	0.989653
9349.89	1.00205	0.99897	0.989812
9350.63	1.00218	0.999394	0.990359
9351.37	1.00216	0.999902	0.990875
9352.13	1.00262	0.999431	0.991132
9352.88	1.00275	0.999746	0.991203
9353.61	1.00264	0.999769	0.99148
9354.37	1.00268	0.999868	0.991771
9355.09	1.0028	1.00039	0.992086
9355.8	1.00285	1.00031	0.992368
9356.53	1.00287	1.00017	0.992531
9357.29	1.00279	1.00032	0.992607
9358.04	1.00285	1.00027	0.993117
9358.78	1.00269	1.00069	0.993741
9359.51	1.00301	1.00055	0.993793
9360.27	1.00295	1.00075	0.994272
9361.01	1.0029	1.00072	0.994673
9361.77	1.00298	1.00068	0.995019
9362.54	1.00286	1.00048	0.995458
9363.31	1.00316	1.0006	0.995688
9364.09	1.00285	1.00036	0.996104
9364.86	1.00294	1.00029	0.996594
9365.65	1.00281	1.0005	0.996759
9366.42	1.00281	1.00047	0.996956
9367.19	1.00275	1.00031	0.99722
9367.96	1.00273	1.00038	0.997495
9368.73	1.0027	1.00013	0.997766
9369.51	1.00273	0.999964	0.998218
9370.29	1.00246	0.999725	0.998728
9371.06	1.00254	1.00007	0.999164
9371.84	1.00238	0.999548	0.999127
9372.61	1.00215	0.999526	0.999715
9373.39	1.00209	0.999499	1.00008
9374.16	1.00224	0.999491	1.00042
9374.92	1.00215	1.00001	1.0009
9375.7	1.00178	0.999676	1.00101
9376.48	1.00199	0.999786	1.00138
9377.26	1.00206	0.99963	1.00147
9378.04	1.00177	0.999741	1.00207
9378.82	1.00193	0.999322	1.00217
9379.59	1.00195	0.999416	1.00287
9380.37	1.00186	0.999644	1.00336
9381.16	1.00185	0.999582	1.00349
9381.95	1.00174	0.999285	1.0036
9382.72	1.00168	0.99979	1.00408
9383.5	1.00162	0.999511	1.00401
9384.29	1.00174	0.999618	1.00455
9385.06	1.00184	0.999459	1.00465
9385.84	1.00191	0.9996	1.00484
9386.62	1.00175	0.999501	1.00529
9387.39	1.00153	0.9996	1.00513
9388.17	1.00163	0.999294	1.00524
9388.97	1.00157	0.999383	1.00552
9389.75	1.0015	0.999165	1.0057
9390.54	1.00153	0.999444	1.00599
9391.31	1.00153	0.999336	1.00632
9392.09	1.00145	0.99895	1.00639
9392.88	1.00131	0.999242	1.00666
9393.66	1.00134	0.99885	1.00658
9394.43	1.0013	0.998713	1.00682
9395.19	1.00111	0.999305	1.00701
9395.95	1.00117	0.999275	1.00697
9396.74	1.0013	0.998416	1.00696
9397.53	1.00114	0.998664	1.00684
9398.31	1.00122	0.998588	1.00648
9399.09	1.00121	0.998182	1.00647
9399.85	1.00093	0.998342	1.00645
9400.62	1.00081	0.99895	1.00646
9401.41	1.00073	0.99792	1.00638
9402.18	1.00092	0.998165	1.00621
9402.97	1.00087	0.998376	1.0059
9403.76	1.00061	0.998301	1.00559
9404.55	1.00058	0.99808	1.00535
9405.33	1.00056	0.998311	1.0048
9406.12	1.00057	0.997805	1.00478
9406.91	1.00044	0.99806	1.00456
9407.7	1.00034	0.998053	1.00431
9408.49	1.00035	0.997788	1.00376
9409.28	1.00037	0.997945	1.0034
9410.08	1.00041	0.997775	1.00295
9410.86	1.00045	0.997886	1.0024
9411.65	1.00018	0.997955	1.00218
9412.43	1.00027	0.997935	1.0017
9413.22	1.00056	0.997969	1.00123
9414.01	0.999996	0.998354	1.00091
9414.8	0.999932	0.997902	1.00048
9415.59	1.00018	0.998502	0.999942
9416.38	1.00029	0.998317	0.999772
9417.17	1.00032	0.998136	0.999375
9417.97	1.00016	0.998261	0.999016
9418.77	1.00014	0.998044	0.998659
9419.56	1.00029	0.998651	0.998592
9420.36	1.00017	0.998646	0.998307
9421.15	1.00009	0.99852	0.998286
9421.94	1.00012	0.99868	0.998237
9422.73	1.00017	0.998578	0.998157
9423.54	1.00004	0.998986	0.99794
9424.33	1.00024	0.998941	0.997915
9425.12	1.00038	0.999013	0.9979
9425.92	1.00047	0.99905	0.998145
9426.7	1.0004	0.999393	0.998061
9427.51	1.0006	0.999495	0.998274
9428.31	1.00061	0.999852	0.998393
9429.12	1.00032	0.999613	0.998524
9429.92	1.00045	0.999864	0.998729
9430.72	1.00054	0.999755	0.998692
9431.51	1.00046	0.999952	0.998681
9432.31	1.00021	1.00023	0.99891
9433.11	1.00027	1	0.999133
9433.91	1.00035	1.00011	0.999106
9434.7	1.00053	1.00025	0.999126
9435.5	1.00054	1.00049	0.999236
9436.29	1.00069	1.00027	0.999358
9437.08	1.00088	1.00028	0.999141
9437.86	1.00085	1.00036	0.999142
9438.66	1.00071	1.00032	0.998946
9439.47	1.00058	1.00046	0.999193
9440.26	1.0007	1.00049	0.999178
9441.07	1.0008	1.00049	0.99893
9441.86	1.00069	1.00076	0.99895
9442.67	1.00067	1.00063	0.998626
9443.46	1.00058	1.00055	0.99869
9444.27	1.00052	1.00079	0.998618
9445.08	1.00069	1.00069	0.998467
9445.89	1.00029	1.00046	0.998277
9446.69	1.00056	1.00049	0.997751
9447.51	1.00032	1.00055	0.997783
9448.35	1.00043	1.0003	0.997381
9449.14	1.00047	1.00083	0.99726
9449.95	1.00041	1.00043	0.99694
9450.77	1.0002	1.00038	0.99688
9451.58	1.0004	1.00045	0.9967
9452.42	1.00028	1.00007	0.996378
9453.22	1.00021	1.00016	0.996267
9454.03	0.999967	0.999759	0.995995
9454.84	0.999871	1.00012	0.996031
9455.65	0.999921	1.00023	0.995882
9456.49	0.999703	1.00039	0.996063
9457.33	0.999663	1.00006	0.995762
9458.16	0.999577	0.999958	0.995882
9459	0.999518	0.999744	0.995947
9459.82	0.999399	0.999829	0.995932
9460.65	0.99948	0.999596	0.996237
9461.48	0.999205	0.999749	0.996183
9462.29	0.999286	0.999126	0.996236
9463.08	0.999141	0.999776	0.996032
9463.83	0.99914	0.99933	0.99603
9464.6	0.999024	0.999701	0.996019
9465.38	0.999105	0.999348	0.995938
9466.15	0.999243	0.99937	0.995944
9466.92	0.999205	0.999079	0.995767
9467.68	0.999073	0.999309	0.99598
9468.45	0.998918	0.999351	0.995997
9469.19	0.998901	0.999448	0.995799
9469.94	0.998863	0.998942	0.995672
9470.69	0.998749	0.999489	0.995938
9471.43	0.998916	0.999499	0.996173
9472.2	0.998688	0.999289	0.995958
9472.98	0.998601	0.999422	0.996162
9473.74	0.998605	0.999565	0.995991
9474.51	0.998763	0.998804	0.996004
9475.27	0.99847	0.999209	0.996042
9476.03	0.998772	0.998537	0.99635
9476.77	0.998828	0.99918	0.99632
9477.54	0.99863	0.998834	0.996481
9478.28	0.998599	0.999362	0.996835
9479.06	0.998703	0.999278	0.996924
9479.85	0.998474	0.999369	0.997149
9480.63	0.998507	0.999397	0.997503
9481.41	0.998549	0.999688	0.99758
9482.19	0.998433	0.999363	0.997754
9482.99	0.998524	0.99929	0.99806
9483.77	0.998671	0.998975	0.998156
9484.55	0.998745	0.999626	0.998441
9485.32	0.998763	0.999532	0.998638
9486.1	0.998666	0.999378	0.998717
9486.91	0.998733	0.999569	0.99903
9487.69	0.998817	0.999561	0.99923
9488.44	0.998789	0.999209	0.999415
9489.22	0.998655	0.999512	0.999872
9490	0.998673	0.999962	0.999901
9490.78	0.998607	0.999451	1.00001
9491.56	0.998657	0.99975	1.00052
9492.36	0.998575	0.999801	1.00081
9493.15	0.998311	0.99942	1.00085
9493.95	0.998483	0.999385	1.00099
9494.73	0.998843	1.00023	1.00106
9495.52	0.998688	1.00003	1.00135
9496.33	0.998571	1.00002	1.00187
9497.12	0.998707	1.00013	1.0021
9497.91	0.998801	0.999581	1.00218
9498.71	0.99876	1.00012	1.00231
9499.52	0.99874	0.999917	1.00248
9500.31	0.998788	0.999948	1.00278
9501.09	0.998873	1.00028	1.0031
9501.88	0.99888	0.999785	1.00298
9502.68	0.998811	1.00007	1.0034
9503.46	0.998784	0.999762	1.00353
9504.26	0.998744	1.00011	1.00366
9505.07	0.998829	0.999992	1.00399
9505.87	0.998792	1.00006	1.00425
9506.68	0.998836	1.00032	1.00439
9507.45	0.998977	1.00038	1.00439
9508.24	0.998964	1.00003	1.0047
9509.03	0.999068	1.00013	1.0047
9509.81	0.999066	1.00057	1.00481
9510.6	0.998991	1.00033	1.0051
9511.39	0.998993	1.00021	1.00522
9512.17	0.99891	1.00093	1.00513
9512.96	0.998872	1.00066	1.00505
9513.74	0.999105	1.00079	1.00513
9514.52	0.999063	1.0008	1.00514
9515.32	0.999245	1.00091	1.00501
9516.12	0.998985	1.00115	1.00496
9516.92	0.999199	1.00095	1.00477
9517.71	0.999025	1.00148	1.00476
9518.51	0.999265	1.001	1.00457
9519.3	0.999274	1.00158	1.00449
9520.1	0.998999	1.00126	1.00434
9520.9	0.999209	1.00149	1.00396
9521.7	0.999271	1.00152	1.00399
9522.5	0.999179	1.00177	1.00368
9523.31	0.999068	1.0017	1.00327
9524.11	0.999319	1.00145	1.00308
9524.91	0.999526	1.00191	1.0029
9525.72	0.999497	1.00179	1.0026
9526.51	0.999348	1.00221	1.00265
9527.29	0.999574	1.00266	1.00255
9528.09	0.999355	1.00196	1.0025
9528.88	0.99969	1.00227	1.00223
9529.68	0.999511	1.00223	1.00246
9530.48	0.999653	1.00219	1.00213
9531.28	0.99989	1.00228	1.00185
9532.07	0.999805	1.00234	1.0018
9532.88	0.999735	1.00255	1.00179
9533.69	0.999694	1.00257	1.0016
9534.49	0.999482	1.00305	1.00171
9535.3	0.999613	1.00284	1.0015
9536.11	0.999412	1.00327	1.00138
9536.91	0.999662	1.0027	1.00142
9537.71	0.999734	1.00307	1.00121
9538.52	0.999532	1.00308	1.00109
9539.32	0.999534	1.00316	1.00123
9540.14	0.999558	1.00329	1.00109
9540.96	0.99966	1.0033	1.00081
9541.77	0.999665	1.00317	1.00084
9542.58	0.999719	1.00366	1.00076
9543.38	0.999638	1.00332	1.00079
9544.2	0.999385	1.00305	1.00076
9545.01	0.999484	1.00352	1.00089
9545.82	0.999613	1.00349	1.00069
9546.63	0.999482	1.00373	1.00082
9547.43	0.999531	1.00311	1.00081
9548.23	0.999537	1.00328	1.00089
9549.04	0.999552	1.00315	1.00097
9549.83	0.999466	1.0033	1.00076
9550.64	0.99932	1.00287	1.00086
9551.44	0.999266	1.00311	1.0009
9552.24	0.999391	1.00307	1.00077
9553.05	0.999353	1.00283	1.00061
9553.85	0.99926	1.00331	1.00075
9554.66	0.99938	1.00286	1.00077
9555.48	0.999195	1.00266	1.00084
9556.28	0.999312	1.0031	1.00083
9557.1	0.999207	1.00265	1.00063
9557.92	0.999202	1.0029	1.00084
9558.74	0.998784	1.00295	1.001
9559.56	0.999332	1.00276	1.00074
9560.38	0.998927	1.00261	1.00087
9561.19	0.998994	1.00298	1.00096
9562.01	0.998936	1.00307	1.0008
9562.83	0.998826	1.00273	1.00082
9563.67	0.99911	1.00251	1.00049
9564.5	0.999017	1.0025	1.00064
9565.32	0.9991	1.00256	1.00044
9566.15	0.99893	1.00269	1.00042
9566.96	0.998951	1.00245	1.00047
9567.79	0.998999	1.00238	1.00058
9568.63	0.998732	1.0021	1.00033
9569.46	0.998854	1.00249	1.00051
9570.3	0.998719	1.00222	1.0005
9571.13	0.998821	1.00234	1.00045
9571.96	0.998785	1.00165	1.00031
9572.79	0.998841	1.00203	1.00011
9573.61	0.998703	1.00217	1.00027
9574.42	0.998652	1.00181	1.00006
9575.25	0.998658	1.00187	1.00008
9576.08	0.99849	1.00185	0.99998
9576.93	0.998615	1.0021	0.999869
9577.76	0.998532	1.00213	0.999813
9578.59	0.99863	1.00162	1.00001
9579.42	0.998552	1.0018	0.999908
9580.27	0.998382	1.00199	0.999938
9581.12	0.998196	1.00209	0.999954
9581.96	0.998311	1.00176	0.999787
9582.81	0.99808	1.00166	0.999663
9583.66	0.998147	1.00185	0.999753
9584.53	0.998242	1.00168	0.99989
9585.37	0.99806	1.00215	0.999785
9586.24	0.998214	1.00159	0.999789
9587.07	0.998246	1.00158	0.99959
9587.91	0.99813	1.00177	0.999724
9588.75	0.998178	1.00189	0.999817
9589.55	0.998295	1.00177	0.999821
9590.33	0.998406	1.00132	0.99967
9591.12	0.998273	1.0019	0.999723
9591.91	0.998285	1.00202	0.999759
9592.7	0.998243	1.00189	0.999648
9593.48	0.998269	1.00129	0.999708
9594.24	0.998341	1.0019	0.99974
9595.04	0.998171	1.00201	0.999911
9595.84	0.998158	1.0016	0.99974
9596.63	0.998347	1.00195	0.999851
9597.42	0.99833	1.00168	0.999976
9598.2	0.998084	1.00176	0.999953
9599.01	0.998312	1.00168	1.00007
9599.82	0.998387	1.00163	1.00008
9600.59	0.998404	1.00181	0.999987
9601.41	0.998411	1.00191	1.0001
9602.21	0.998408	1.00192	1.00025
9603.02	0.998503	1.00209	1.00045
9603.83	0.998397	1.00218	1.00059
9604.64	0.99837	1.0023	1.00075
9605.44	0.998382	1.00181	1.00084
9606.25	0.998511	1.00219	1.0008
9607.01	0.998588	1.0021	1.00088
9607.8	0.99851	1.00208	1.00102
9608.62	0.998324	1.00218	1.00093
9609.42	0.998614	1.00208	1.00087
9610.24	0.998567	1.00177	1.00109
9611.05	0.998535	1.00195	1.00105
9611.87	0.998552	1.00201	1.00113
9612.69	0.998686	1.00192	1.00108
9613.49	0.998861	1.00154	1.00127
9614.29	0.998598	1.00239	1.00138
9615.1	0.99848	1.00168	1.00136
9615.9	0.99869	1.00208	1.00119
9616.71	0.998684	1.00193	1.00128
9617.53	0.998528	1.00247	1.00146
9618.35	0.998464	1.00191	1.00134
9619.17	0.99884	1.00224	1.00148
9620	0.998681	1.00192	1.00164
9620.81	0.998384	1.00253	1.00169
9621.63	0.998648	1.0021	1.00163
9622.46	0.998659	1.00212	1.0018
9623.28	0.99884	1.0019	1.00199
9624.11	0.998855	1.00238	1.00221
9624.94	0.998586	1.00251	1.00223
9625.77	0.9985	1.00188	1.00217
9626.58	0.998734	1.00229	1.00245
9627.38	0.998951	1.00236	1.00245
9628.19	0.998925	1.00229	1.00248
9628.99	0.998795	1.00184	1.00247
9629.8	0.998997	1.00224	1.00264
9630.61	0.998997	1.0025	1.00287
9631.42	0.998854	1.00233	1.00283
9632.23	0.999106	1.00236	1.00285
9633.05	0.998985	1.00236	1.00277
9633.85	0.998932	1.00233	1.00284
9634.67	0.999197	1.00268	1.00266
9635.48	0.999289	1.00238	1.00274
9636.29	0.999174	1.00258	1.00278
9637.11	0.99922	1.00264	1.00279
9637.93	0.999333	1.00262	1.00277
9638.76	0.999319	1.00246	1.00278
9639.57	0.999448	1.00283	1.00289
9640.4	0.999608	1.00264	1.00301
9641.21	0.999469	1.00231	1.00302
9642.03	0.99941	1.00265	1.00283
9642.86	0.99952	1.00283	1.00303
9643.68	0.999579	1.00271	1.00299
9644.52	0.999746	1.00255	1.00293
9645.34	0.999658	1.00278	1.00297
9646.16	0.999632	1.00248	1.00292
9646.97	0.999834	1.00262	1.00282
9647.79	0.999757	1.00233	1.00261
9648.62	0.999705	1.00306	1.00271
9649.44	0.999625	1.00252	1.00262
9650.28	0.999638	1.00255	1.00279
9651.11	0.999888	1.00272	1.00282
9651.93	0.999875	1.00295	1.00287
9652.75	0.99978	1.00244	1.00264
9653.57	0.999838	1.00265	1.00267
9654.39	0.999958	1.00251	1.00288
9655.22	1.00003	1.00247	1.00252
9656.05	0.999989	1.00266	1.00264
9656.86	1.00009	1.00245	1.00267
9657.69	1.00032	1.0025	1.00256
9658.52	1.00025	1.00246	1.00244
9659.34	1.00012	1.00257	1.0023
9660.18	1.00015	1.00239	1.00227
9661.01	1.00002	1.00231	1.00231
9661.84	1.0003	1.00276	1.0024
9662.68	1.00011	1.00219	1.00236
9663.51	1.00013	1.00252	1.00225
9664.33	1.00037	1.0025	1.00219
9665.16	1.00031	1.0026	1.00223
9665.98	1.00029	1.00226	1.002
9666.81	1.00031	1.00244	1.0018
9667.63	1.00013	1.00243	1.00181
9668.47	1.00045	1.00234	1.0019
9669.28	1.00026	1.0024	1.00196
9670.11	1.00031	1.00223	1.00192
9670.93	1.00038	1.0026	1.00199
9671.75	1.00046	1.00199	1.00176
9672.58	1.00064	1.00198	1.00176
9673.4	1.00052	1.00213	1.00183
9674.23	1.00056	1.00191	1.00171
9675.06	1.00076	1.00227	1.00171
9675.9	1.00087	1.00193	1.0016
9676.74	1.00067	1.00164	1.00162
9677.56	1.00069	1.00192	1.00158
9678.4	1.00077	1.0023	1.00156
9679.23	1.00091	1.00168	1.00148
9680.09	1.00096	1.00175	1.00135
9680.94	1.00099	1.00193	1.00134
9681.78	1.00103	1.00147	1.00139
9682.62	1.00087	1.00168	1.00141
9683.45	1.00089	1.00167	1.00143
9684.28	1.00099	1.00193	1.00152
9685.13	1.00152	1.00151	1.00132
9685.96	1.00069	1.00147	1.00145
9686.81	1.0012	1.00091	1.00131
9687.65	1.00116	1.00132	1.00135
9688.48	1.00084	1.00156	1.0013
9689.33	1.00108	1.00124	1.00119
9690.18	1.00131	1.001	1.00112
9691.04	1.00125	1.00115	1.00116
9691.86	1.0013	1.00171	1.00111
9692.71	1.00139	1.00109	1.00112
9693.56	1.00127	1.00127	1.00098
9694.4	1.00128	1.00115	1.00106
9695.24	1.00143	1.00104	1.00098
9696.11	1.00136	1.00043	1.001
9696.96	1.00131	1.00069	1.00094
9697.8	1.0014	1.00106	1.00072
9698.65	1.00147	1.00064	1.00076
9699.5	1.00156	1.00045	1.00077
9700.36	1.00149	1.00039	1.00069
9701.22	1.00159	1.00024	1.00055
9702.09	1.00163	0.999897	1.00072
9702.96	1.00147	1.00002	1.00074
9703.83	1.00185	0.99995	1.00065
9704.7	1.00132	0.999708	1.00058
9705.58	1.0019	0.999519	1.00068
9706.44	1.00171	0.999736	1.00073
9707.31	1.0016	0.999828	1.00068
9708.17	1.00178	0.999897	1.00093
9709	1.00175	0.999436	1.00036
9709.86	1.00175	0.999515	1.00058
9710.69	1.00188	0.999607	1.00056
9711.55	1.0018	0.99921	1.00081
9712.41	1.00191	0.998849	1.00063
9713.26	1.0017	0.999682	1.00052
9714.14	1.00163	0.998663	1.00035
9715.05	1.00166	0.999179	1.00043
9715.89	1.00163	0.998714	1.00048
9716.74	1.00186	0.999277	1.0003
9717.62	1.00179	0.999107	1.00037
9718.49	1.00182	0.99885	1.00039
9719.31	1.00189	0.999005	1.00042
9720.12	1.00194	0.999129	1.00042
9720.94	1.00194	0.998713	1.00027
9721.75	1.00195	0.998778	1.00034
9722.57	1.00207	0.998992	1.00035
9723.38	1.00199	0.998664	1.0003
9724.21	1.00194	0.998962	1.00054
9725.03	1.00205	0.998858	1.00042
9725.86	1.00212	0.998587	1.00048
9726.67	1.00207	0.998728	1.00035
9727.48	1.00208	0.998854	1.00018
9728.3	1.00226	0.998479	1.0002
9729.11	1.00194	0.999057	1.00028
9729.93	1.00203	0.999072	1.00037
9730.75	1.0023	0.99917	1.00039
9731.57	1.00232	0.999186	1.00034
9732.4	1.0024	0.998793	1.00043
9733.23	1.00251	0.999469	1.0005
9734.05	1.00235	0.999539	1.0004
9734.87	1.00243	0.999501	1.00044
9735.67	1.00236	0.999094	1.00043
9736.51	1.00239	0.999193	1.00045
9737.35	1.00231	0.999389	1.00024
9738.15	1.00223	0.99927	1.00044
9738.95	1.00216	0.999133	1.00017
9739.76	1.00225	0.99978	1.00039
9740.6	1.0022	0.999558	1.00045
9741.43	1.00216	0.999491	1.00027
9742.26	1.00242	0.999177	1.00025
9743.09	1.00252	0.999868	1.00028
9743.94	1.00239	0.999767	1.0003
9744.77	1.00235	0.999416	1.00041
9745.61	1.00253	0.999768	1.00042
9746.46	1.00229	0.999266	1.00035
9747.29	1.00241	0.999525	1.00034
9748.11	1.00211	0.999367	1.0002
9748.95	1.00267	1.00007	1.00025
9749.75	1.0023	0.999715	1.00048
9750.57	1.00199	0.99966	1.00047
9751.4	1.00206	0.9995	1.00062
9752.24	1.0021	1.00001	1.00058
9753.08	1.00187	0.999573	1.00062
9753.91	1.00213	1.00062	1.00066
9754.74	1.00214	0.999744	1.00058
9755.57	1.00194	1.00046	1.00073
9756.4	1.00183	1.00039	1.00062
9757.24	1.00156	1.00047	1.00059
9758.08	1.00175	1.00044	1.00062
9758.91	1.00177	1.00006	1.0006
9759.75	1.0015	1.00059	1.00072
9760.6	1.00164	0.999878	1.00056
9761.43	1.00148	0.999829	1.00068
9762.27	1.00163	1.00019	1.00075
9763.12	1.00147	0.999833	1.00048
9763.95	1.00151	1.00025	1.00071
9764.8	1.00133	0.999938	1.00079
9765.64	1.00158	1.00043	1.00067
9766.48	1.00133	1.00004	1.00067
9767.33	1.00098	0.999846	1.00083
9768.18	1.0011	1.00014	1.00058
9769.04	1.001	0.999959	1.00082
9769.87	1.00111	1.00005	1.00063
9770.7	1.00095	0.999601	1.00069
9771.55	1.00099	1.00037	1.00079
9772.38	1.0012	1.00025	1.00087
9773.23	1.00078	1.00026	1.00083
9774.07	1.00075	1.00052	1.00093
9774.92	1.0008	1.00045	1.00084
9775.76	1.00101	1.0006	1.00052
9776.61	1.00081	1.00013	1.00043
9777.44	1.0006	1.0001	1.00051
9778.28	1.00048	1.00021	1.00038
9779.15	1.00047	1.00038	1.00063
9779.98	1.00055	1.00041	1.00041
9780.84	1.00049	1.00037	1.00051
9781.69	1.00037	1.00081	1.00056
9782.54	1.00046	1.00029	1.00058
9783.39	1.00052	1.00092	1.00056
9784.23	1.00044	1.00075	1.00056
9785.08	1.00052	1.00105	1.00052
9785.94	1.00051	1.00074	1.00055
9786.79	1.00034	1.00085	1.00057
9787.64	1.00023	1.00123	1.00068
9788.5	1.00023	1.00125	1.00097
9789.33	1.00028	1.00069	1.00091
9790.17	1.00048	1.00128	1.00078
9791.02	1.00047	1.00083	1.00097
9791.86	1.00037	1.00135	1.00093
9792.7	0.999984	1.00106	1.00071
9793.55	1.00018	1.00042	1.00063
9794.4	0.999959	1.00118	1.0006
9795.24	1.00024	1.00134	1.00037
9796.1	0.999949	1.00149	1.00062
9796.95	0.999938	1.00154	1.00047
9797.85	0.999952	1.00204	1.00027
9798.7	1.00001	1.00086	1.00043
9799.55	1.0002	1.00149	1.00043
9800.41	1.00008	1.00206	1.00056
9801.26	0.99964	1.00064	1.00055
9802.13	0.999557	1.00075	1.00028
9802.98	0.999735	1.00129	1.00027
9803.85	0.999966	1.00153	1.00035
9804.71	0.999791	1.00086	1.00024
9805.58	0.999533	1.00061	0.999901
9806.45	0.999658	1.00087	1.00021
9807.31	0.999511	1.00071	1.00032
9808.18	0.99962	1.00094	1.00027
9809.03	0.999574	1.00038	0.999943
9809.89	0.999529	1.00059	0.999979
9810.75	0.999669	1.00111	1.00008
9811.61	0.999742	1.0007	1.00014
9812.46	0.999617	1.00061	0.999847
9813.33	0.999261	0.999747	0.999691
9814.18	0.999672	1.00054	0.999965
9815.04	0.999531	0.999802	0.999832
9815.9	0.999451	1.00009	0.999895
9816.76	0.999224	1.00018	0.999738
9817.62	0.999652	0.999486	0.999707
9818.49	0.999524	0.999896	0.999453
9819.35	0.999517	0.999925	0.999741
9820.22	0.99944	0.999971	0.999465
9821.09	0.999405	0.999275	0.999435
9821.97	0.999049	0.999028	0.999123
9822.84	0.99928	0.999378	0.999265
9823.71	0.999422	0.9994	0.999226
9824.59	0.999235	0.999129	0.999327
9825.47	0.999281	0.998962	0.99912
9826.34	0.999481	0.999251	0.999025
9827.2	0.999569	0.999464	0.998902
9828.07	0.999539	0.999223	0.999134
9828.94	0.999612	0.998812	0.998986
9829.82	0.999205	0.998934	0.998884
9830.7	0.99948	0.9986	0.998868
9831.58	0.999091	0.99861	0.998615
9832.44	0.999407	0.998873	0.998793
9833.31	0.999414	0.998729	0.998597
9834.19	0.999207	0.998235	0.998532
9835.06	0.999069	0.998497	0.998622
9835.93	0.999893	0.99838	0.998441
9836.8	0.999123	0.998653	0.998598
9837.66	0.999098	0.998586	0.998375
9838.54	0.999205	0.998295	0.998329
9839.41	0.999238	0.998092	0.998091
9840.28	0.99939	0.998381	0.998112
9841.14	0.999071	0.998379	0.998018
9842.02	0.999186	0.998121	0.99801
9842.9	0.999301	0.998044	0.998161
9843.8	0.999059	0.998387	0.997966
9844.68	0.999214	0.997949	0.998146
9845.54	0.999161	0.997943	0.997903
9846.44	0.998934	0.9981	0.99798
9847.35	0.999176	0.997399	0.997738
9848.24	0.999237	0.997695	0.997704
9849.14	0.999205	0.996974	0.997682
9850.06	0.999149	0.997486	0.997555
9850.96	0.999028	0.997032	0.997552
9851.86	0.999088	0.996553	0.997082
9852.71	0.99914	0.996333	0.997298
9853.55	0.999323	0.996226	0.99738
9854.36	0.999317	0.995846	0.997057
9855.19	0.997686	0.997057	0.997334
9856.02	0.998112	0.996644	0.997498
9856.86	0.998922	0.996269	0.997281
9857.68	0.999068	0.995127	0.996842
9858.54	0.998936	0.993646	0.996342
9859.4	0.994078	0.994018	0.996159
9860.24	0.992235	1.00682	0.999349
9861.08	0.996785	0.999177	0.997742
9861.93	0.99931	0.997584	0.997612
9862.76	0.999312	0.996884	0.997317
9863.59	0.999079	0.996483	0.997086
9864.43	0.999074	0.996654	0.997086
9865.28	0.998853	0.996354	0.99697
9866.14	0.998618	0.996487	0.996952
9866.99	0.998966	0.99599	0.996772
9867.85	0.999033	0.995928	0.997007
9868.7	0.999105	0.995769	0.996473
9869.54	0.999057	0.994909	0.996622
9870.38	0.9988	0.994733	0.996648
9871.23	0.998636	0.996766	0.996759
9872.08	0.999186	0.995439	0.996548
9872.92	0.99945	0.994747	0.996341
9873.79	0.999546	0.994089	0.996359
9874.63	0.999087	0.994254	0.996105
9875.43	0.999191	0.994124	0.996147
9876.26	0.999598	0.993976	0.995859
9877.1	0.998852	0.993796	0.99568
9877.97	0.998663	0.994447	0.995705
9878.81	0.999115	0.993252	0.995335
9879.65	0.999153	0.993016	0.995477
9880.51	0.998641	0.993055	0.995413
9881.37	0.998772	0.992676	0.995555
9882.22	0.997674	0.994809	0.99569
9883.08	0.998662	0.993425	0.995622
9883.91	0.99862	0.993704	0.995637
9884.77	0.998294	0.992339	0.99525
9885.63	0.998061	0.993179	0.995224
9886.49	0.997442	0.992982	0.995198
9887.36	0.997801	0.993717	0.99521
9888.21	0.997421	0.992539	0.995098
9889.08	0.997131	0.993036	0.994857
9889.95	0.997286	0.99249	0.995093
9890.82	0.997289	0.992798	0.994935
9891.68	0.997428	0.992337	0.995324
9892.54	0.997197	0.992463	0.994899
9893.41	0.996653	0.992981	0.994958
9894.27	0.996878	0.99252	0.994956
9895.13	0.996807	0.99325	0.9948
9896.01	0.996605	0.992486	0.994826
9896.86	0.996124	0.99225	0.994866
9897.73	0.996507	0.992226	0.995171
9898.6	0.996083	0.991623	0.994633
9899.47	0.995315	0.991287	0.99474
9900.35	0.995681	0.991227	0.994609
9901.23	0.995649	0.990174	0.994267
9902.09	0.994529	0.989822	0.994233
9902.96	0.992479	0.990399	0.994255
9903.81	0.992236	0.997748	0.995567
9904.68	0.996338	0.994879	0.994986
9905.54	0.996894	0.993324	0.99462
9906.4	0.996419	0.993156	0.994542
9907.25	0.996414	0.991759	0.994279
9908.14	0.996261	0.990664	0.993973
9909	0.994224	0.990604	0.993733
9909.88	0.993744	0.994186	0.994563
9910.75	0.994382	0.992524	0.994389
9911.6	0.994779	0.99181	0.994308
9912.46	0.994195	0.992349	0.994529
9913.31	0.993908	0.992357	0.994396
9914.18	0.993545	0.991341	0.993971
9915.06	0.993324	0.991821	0.993827
9915.92	0.993484	0.992499	0.993982
9916.79	0.993414	0.991322	0.993801
9917.64	0.993288	0.99186	0.993899
9918.48	0.992874	0.991375	0.993535
9919.33	0.992618	0.991644	0.99376
9920.19	0.992552	0.991365	0.993892
9921.05	0.992544	0.991611	0.993815
9921.93	0.992376	0.991008	0.99355
9922.8	0.991968	0.991726	0.993599
9923.68	0.991856	0.991205	0.993396
9924.56	0.992171	0.990989	0.993515
9925.4	0.992174	0.991074	0.993477
9926.27	0.991756	0.991117	0.993522
9927.13	0.991527	0.991203	0.993338
9928	0.99149	0.991198	0.99375
9928.88	0.991564	0.990925	0.993553
9929.76	0.991226	0.991583	0.993564
9930.65	0.991149	0.99035	0.993398
9931.52	0.990643	0.991579	0.99327
9932.38	0.990583	0.991225	0.993257
9933.26	0.990408	0.991653	0.993182
9934.14	0.990532	0.991347	0.993064
9935.03	0.990457	0.990756	0.992797
9935.91	0.990105	0.991583	0.992915
9936.79	0.989959	0.990855	0.992883
9937.68	0.990104	0.991402	0.99291
9938.57	0.990322	0.991233	0.992768
9939.45	0.989863	0.990954	0.992616
9940.34	0.989667	0.991338	0.992558
9941.22	0.989572	0.991958	0.992901
9942.13	0.989295	0.991568	0.992714
9943.01	0.989066	0.990804	0.992899
9943.92	0.988889	0.99094	0.992736
9944.8	0.989143	0.991118	0.99263
9945.67	0.98856	0.991102	0.992746
9946.54	0.988286	0.991155	0.992517
9947.42	0.98846	0.992262	0.992495
9948.31	0.988348	0.991181	0.992344
9949.18	0.988007	0.991497	0.992582
9950.07	0.988009	0.991783	0.992733
9950.98	0.987717	0.991437	0.992592
9951.87	0.987352	0.991612	0.992709
9952.75	0.987544	0.99238	0.992568
9953.63	0.987626	0.992068	0.992078
9954.51	0.987573	0.992371	0.991917
9955.4	0.987198	0.990832	0.991894
9956.31	0.986872	0.991954	0.991965
9957.22	0.986867	0.991773	0.992159
9958.11	0.986404	0.991882	0.991937
9958.99	0.986251	0.991985	0.992244
9959.88	0.986305	0.992583	0.992526
9960.76	0.985913	0.991912	0.992616
9961.64	0.9856	0.990983	0.992052
9962.51	0.985595	0.991783	0.992194
9963.41	0.98557	0.991636	0.992036
9964.29	0.985275	0.99168	0.992025
9965.18	0.98475	0.992308	0.991781
9966.06	0.984643	0.991816	0.991807
9966.96	0.985072	0.992242	0.991862
9967.9	0.984801	0.991996	0.991779
9968.79	0.984985	0.991449	0.99145
9969.69	0.984763	0.991749	0.991378
9970.58	0.984651	0.992499	0.991832
9971.49	0.984588	0.992007	0.991426
9972.39	0.984281	0.992266	0.991167
9973.29	0.984172	0.992875	0.991583
9974.21	0.984091	0.992109	0.991634
9975.11	0.983927	0.99249	0.991571
9976.01	0.983869	0.992061	0.9915
9976.93	0.983761	0.992439	0.991171
9977.83	0.983372	0.992801	0.991357
9978.73	0.983549	0.991854	0.991261
9979.63	0.983226	0.992545	0.990901
9980.54	0.983087	0.992859	0.990804
9981.43	0.982903	0.992577	0.990751
9981.83	0.9831	0.992444	0.990853
9981.84	0.983105	0.992494	0.990788
9981.85	0.983109	0.992095	0.990905
9981.85	0.983111	0.991998	0.990986
9981.86	0.983113	0.991442	0.990692
9981.86	0.983114	0.991303	0.990579
9981.86	0.983115	0.99127	0.990757
9981.86	0.983117	0.991238	0.99075
9981.86	0.983118	0.991346	0.990226
9981.87	0.983118	0.99028	0.99065
9981.87	0.983119	0.990315	0.990572
9981.87	0.98312	0.99042	0.990509
9981.87	0.98312	0.989879	0.990307

## Sheet: Fig. 3f-Pristine
Binding energy(eV)	Experiment	Fitting	Cu(I)	Cu(II)	Baseline
581.723	14244.3	14645.8	14286.7	14603.3	14244.3
581.623	14495.7	14652.8	14287.4	14609.6	14244.3
581.523	14672.4	14658.2	14286.4	14614.4	14242.6
581.423	14506.3	14662.6	14284.2	14618.1	14239.7
581.323	14436.8	14668.4	14283.1	14623.1	14237.9
581.223	14436.8	14674.8	14282.5	14628.8	14236.5
581.123	14519.5	14681.3	14282	14634.6	14235.2
581.023	14450	14687.6	14280.8	14640	14233.3
580.923	14511.5	14694.5	14280.1	14646.1	14231.8
580.823	14532.6	14701.2	14279.1	14652	14229.9
580.723	14678.6	14708	14277.9	14658	14227.9
580.623	14435	14714	14275.7	14663.2	14224.9
580.523	14649.6	14721.9	14275.2	14670.2	14223.5
580.423	14458.8	14728.7	14273.2	14676.1	14220.6
580.323	14545.8	14737	14272.5	14683.4	14219
580.223	14559	14744.9	14271.3	14690.4	14216.8
580.123	14552.9	14753.1	14269.9	14697.6	14214.5
580.023	14568.7	14761.6	14268.7	14705.1	14212.2
579.923	14685.6	14770.3	14267.3	14712.8	14209.8
579.823	14666.3	14778.5	14265.1	14719.9	14206.6
579.723	14613.5	14787.2	14263.1	14727.5	14203.5
579.623	14690	14796.6	14261.5	14735.8	14200.7
579.523	14755.1	14805.8	14259.4	14743.9	14197.4
579.423	14732.2	14815	14256.8	14751.9	14193.7
579.323	14784.1	14824.7	14254.4	14760.4	14190
579.223	14823.6	14834.5	14251.6	14768.9	14186
579.123	14894.9	14844.4	14248.6	14777.5	14181.8
579.023	14719	14854.3	14245.1	14786.1	14177
578.923	14705.8	14865.9	14242.9	14796.3	14173.3
578.823	14748.9	14878	14240.7	14807	14169.7
578.723	14737.5	14890.4	14238.2	14818	14165.8
578.623	14891.3	14903.4	14235.9	14829.5	14162
578.523	14832.4	14915.9	14232.5	14840.5	14157
578.423	14986.3	14929.5	14229.5	14852.5	14152.5
578.323	15039.9	14942.7	14225.6	14864	14146.9
578.223	14880.8	14956.1	14221.2	14875.8	14140.9
578.123	15003.9	14971.4	14218	14889.3	14135.9
578.023	15165.6	14986.6	14214	14902.7	14130
577.923	15079.5	15001.5	14208.9	14915.7	14123.1
577.823	15278.2	15017.8	14204.4	14930.1	14116.6
577.723	15232.5	15033.7	14198.5	14944	14108.8
577.623	15396.9	15050.9	14193	14959.1	14101.2
577.523	15456.6	15067.9	14186.4	14974	14092.5
577.423	15230.7	15085.7	14179.4	14989.6	14083.3
577.323	15292.2	15106.1	14174	15007.7	14075.6
577.223	15424.1	15127.3	14168.2	15026.5	14067.4
577.123	15571.8	15148.9	14161.5	15045.7	14058.3
577.023	15541	15170.9	14153.8	15065.1	14048.1
576.923	15531.4	15194.6	14146.4	15086.2	14038
576.823	15699.3	15220	14139.1	15108.8	14028
576.723	15759.1	15245.9	14130.7	15131.9	14016.7
576.623	15886.5	15273.1	14121.9	15156.2	14005
576.523	15988.5	15301.5	14112.3	15181.5	13992.3
576.423	16057.1	15331.2	14102	15208	13978.8
576.323	16128.3	15362.5	14091.3	15236.1	13964.8
576.223	16083.5	15395.7	14080.2	15265.8	13950.3
576.123	16191.6	15431.7	14069.4	15298.2	13935.9
576.023	16221.5	15469.5	14057.9	15332.3	13920.7
575.923	16291.9	15509.9	14046.3	15368.8	13905.2
575.823	16356.9	15552.8	14034.3	15407.6	13889.1
575.723	16484.4	15598.4	14021.9	15449	13872.5
575.623	16573.2	15646.4	14008.7	15492.6	13854.9
575.523	16567	15697.3	13995	15538.9	13836.6
575.423	16689.2	15752	13981.4	15588.8	13818.2
575.323	16793	15809.7	13967.1	15641.5	13798.9
575.223	16914.3	15870.9	13952.2	15697.4	13778.7
575.123	16854.5	15935.6	13936.6	15756.6	13757.6
575.023	16783.3	16005.2	13921.5	15820.5	13736.8
574.923	16931	16080.2	13907	15889.4	13716.2
574.823	16908.1	16159.1	13891.7	15962	13694.6
574.723	16921.3	16243.6	13876.8	16039.8	13672.9
574.623	16848.4	16333.4	13861.9	16122.6	13651.1
574.523	16843.1	16429.4	13847.7	16211.2	13629.5
574.423	16992.5	16531.5	13833.8	16305.6	13607.9
574.323	16810.6	16638.8	13819.1	16404.7	13585.1
574.223	16797.4	16753.7	13806	16511.1	13563.4
574.123	16898.5	16875.4	13793.3	16623.7	13541.6
574.023	17293.2	17003.2	13780.3	16741.9	13519
573.923	17096.3	17135.6	13765	16864.1	13493.5
573.823	17015.4	17276.5	13751.5	16994.2	13469.3
573.723	17190.4	17425.4	13739	17131.7	13445.4
573.623	17280	17580.6	13725.9	17274.8	13420.2
573.523	17492.8	17742.9	13712.8	17424.3	13394.2
573.423	17383.8	17911.7	13699	17579.3	13366.6
573.323	17427.7	18089	13686.6	17741.9	13339.5
573.223	17724.9	18273.9	13674.8	17911.1	13312
573.123	17687.1	18464.6	13662	18084.9	13282.3
573.023	17814.6	18663.2	13650.4	18265.4	13252.6
572.923	18081	18868.7	13639.3	18451.3	13221.9
572.823	18335	19079.6	13627.7	18641.1	13189.1
572.723	18512.6	19296	13615.9	18834.5	13154.5
572.623	18691.1	19517.5	13604.7	19031.2	13118.4
572.523	18860.8	19743.9	13594.3	19230.5	13080.9
572.423	19342.6	19974.7	13584.9	19431.7	13041.9
572.323	19710	20206.6	13574.8	19631.3	12999.5
572.223	19857.8	20439.8	13565.1	19829.1	12954.3
572.123	20224.4	20674.4	13557.5	20024.7	12907.8
572.023	20669.2	20907.6	13551	20215.2	12858.5
571.923	20971.7	21137.8	13545.5	20398.3	12805.9
571.823	21448.2	21364	13542.3	20572.6	12750.9
571.723	21673.2	21583.6	13540.9	20735	12692.3
571.623	22352.8	21796.2	13543.4	20884.7	12631.9
571.523	22565.6	21996.9	13547.1	21016.1	12566.4
571.423	22740.5	22187.2	13556	21130.2	12499
571.323	23117.7	22365	13570.8	21224.3	12430.1
571.223	23177.5	22527.7	13590.6	21295.2	12358.1
571.123	23366.5	22675.3	13618.1	21342.4	12285.2
571.023	23281.2	22805.8	13653	21363.3	12210.6
570.923	23444.8	22920	13697.8	21358.3	12136
570.823	23406.1	23015.4	13751	21324.3	12059.8
570.723	23448.3	23092.9	13814.4	21262	11983.4
570.623	23304.1	23152	13887.5	21170.7	11906.2
570.523	23083.4	23194	13971.7	21051.7	11829.4
570.423	23058.8	23220.2	14067.4	20906.5	11753.6
570.323	22986.7	23229.6	14172.4	20734.8	11677.5
570.223	23095.7	23223.3	14286.2	20538.4	11601.3
570.123	23007.8	23200.4	14406	20318.3	11523.9
570.023	22774.8	23162.2	14531	20077.8	11446.6
569.923	22837.2	23109.2	14659.3	19820.1	11370.3
569.823	22918.1	23037.8	14784.9	19546	11293
569.723	22984.1	22945.7	14903	19257.4	11214.7
569.623	22825.8	22829.9	15008.1	18957.3	11135.5
569.523	22718.6	22688	15095.5	18649.2	11056.7
569.423	22750.2	22515.1	15158.4	18335	10978.2
569.323	22368.7	22306.4	15189.4	18015.9	10898.9
569.223	22165.6	22060.9	15186.1	17696.4	10821.7
569.123	22036.3	21775.3	15143.3	17377.2	10745.2
569.023	21807.7	21448.8	15058.9	17059.1	10669.2
568.923	21298.7	21083.5	14933.7	16744	10594.2
568.823	20869.7	20685.6	14772.6	16435	10522.1
568.723	20334.3	20259.5	14579.4	16132.4	10452.4
568.623	19815.5	19812.9	14360.9	15837.9	10385.8
568.523	19203.7	19352.8	14123.2	15551.9	10322.3
568.423	18861.7	18886.3	13873.4	15275.4	10262.5
568.323	18154.8	18418.7	13615.9	15007.4	10204.6
568.223	17761.8	17957.4	13358.3	14750.2	10151
568.123	17353.9	17505.5	13103	14502.3	10099.8
568.023	16623.3	17066.4	12853.6	14263.8	10050.9
567.923	16249.6	16644.9	12614.6	14036.9	10006.7
567.823	15933.1	16240.8	12386	13819.4	9964.62
567.723	15641.3	15854.8	12168.4	13610.8	9924.42
567.623	15374	15487.7	11962.7	13411	9885.92
567.523	14987.2	15139.6	11769	13219.6	9848.96
567.423	14663.6	14811.2	11588.1	13037.4	9814.35
567.323	14582.8	14502.1	11419.9	12863.9	9781.69
567.223	14436.8	14210	11262.2	12697.1	9749.35
567.123	14203.8	13935	11115.4	12537.5	9717.78
567.023	13835.5	13677.1	10979.3	12385.4	9687.57
566.923	13598.1	13436.2	10854.4	12241.4	9659.63
566.823	13566.4	13211	10739.4	12104.7	9633.1
566.723	13511.9	12999.1	10632.3	11973.5	9606.61
566.623	13320.3	12800.1	10532.6	11847.8	9580.31
566.523	13109.3	12614	10440.8	11728.3	9555.12
566.423	12894.8	12440	10356.2	11614.9	9531.18
566.323	12700.5	12277.7	10278.6	11507.5	9508.53
566.223	12715.4	12125.9	10207.2	11405.7	9487.03
566.123	12379.5	11982.8	10140.2	11307.9	9465.29
566.023	12274	11849.9	10079.4	11216.2	9445.66
565.923	11916.2	11725.1	10022.8	11128.9	9426.61
565.823	11641.9	11609.6	9971.89	11047.5	9409.84
565.723	11575.1	11502.1	9925.65	10971.3	9394.81
565.623	11307.9	11401	9882.43	10898.7	9380.12
565.523	11005.4	11306.9	9843.28	10830.8	9367.14
565.423	10978.2	11219.8	9808.17	10767.7	9356.11
565.323	11162.8	11137.4	9775.08	10707.5	9345.18
565.223	10817.3	11057.9	9742.34	10648.5	9332.94
565.123	10659	10984.6	9713.38	10594.2	9322.94
565.023	10529.8	10916	9686.76	10543.1	9313.94
564.923	10557	10851.4	9662.17	10495	9305.76
564.823	10432.2	10789.7	9638.44	10448.6	9297.33
564.723	10375.9	10731.7	9616.49	10404.9	9289.68
564.623	10350.4	10676.7	9595.78	10363.3	9282.37
564.523	10287.1	10624.2	9576.01	10323.4	9275.17
564.423	10236.1	10574.5	9557.36	10285.5	9268.36
564.323	10173.7	10527.1	9539.71	10249.3	9261.84
564.223	10224.7	10482.2	9523.06	10214.8	9255.7
564.123	10226.5	10438.7	9506.61	10181.3	9249.17
564.023	10176.4	10396.9	9490.65	10148.9	9242.59
563.923	10016.4	10357	9475.48	10117.8	9236.3
563.823	10070.9	10319.7	9461.81	10088.9	9231.05
563.723	9942.5	10283.4	9448.16	10060.6	9225.39
563.623	9940.74	10249.2	9435.74	10034.1	9220.56
563.523	9981.19	10216.3	9423.68	10008.4	9215.71
563.423	9980.31	10184.3	9411.67	9983.19	9210.56
563.323	9862.5	10153.4	9399.95	9958.77	9205.37
563.223	9881.84	10124.2	9389.3	9935.84	9200.94
563.123	9786.01	10095.9	9378.78	9913.46	9196.36
563.023	9909.97	10069.1	9369.15	9892.36	9192.39
562.923	9872.17	10042.4	9358.91	9871	9187.56
562.823	9745.57	10016.7	9349.13	9850.47	9182.94
562.723	9684.03	9992.56	9340.4	9831.32	9179.15
562.623	9846.67	9969.61	9332.27	9813.09	9175.75
562.523	9647.98	9946.25	9323.23	9794.26	9171.24
562.423	9604.9	9924.86	9315.69	9777.2	9168.02
562.323	9662.93	9904.39	9308.59	9760.88	9165.08
562.223	9549.51	9884.1	9301.25	9744.58	9161.73
562.123	9587.32	9865.15	9294.82	9729.45	9159.12
562.023	9537.21	9846.48	9288.27	9714.44	9156.23
561.923	9345.55	9828.64	9282.18	9700.13	9153.67
561.823	9342.91	9812.58	9277.5	9687.46	9152.38
561.723	9463.36	9797.01	9272.96	9675.14	9151.09
561.623	9405.33	9781.08	9267.73	9662.34	9148.99
561.523	9340.27	9765.97	9262.99	9650.25	9147.26
561.423	9345.55	9751.7	9258.78	9638.88	9145.96
561.323	9365.77	9737.79	9254.64	9627.76	9144.62
561.223	9365.77	9724.11	9250.46	9616.78	9143.13
561.123	9365.77	9710.81	9246.36	9606.07	9141.63
561.023	9223.34	9697.84	9242.35	9595.61	9140.12
560.923	9230.38	9686.16	9239.37	9586.35	9139.56
560.823	9269.94	9674.76	9236.43	9577.28	9138.95
560.723	9138.06	9663.4	9233.29	9568.17	9138.06

## Sheet: Fig. 3f-Calcined
Binding energy(eV)	Experiment	Fitting	Cu(I)	Cu(II)	Baseline
579.994	15048.7	15583.6	15092.6	15539.8	15048.7
579.894	15089.1	15594.3	15093.4	15549.7	15048.7
579.794	15154.2	15605.1	15093.9	15559.6	15048.5
579.694	15162.1	15615.8	15094.1	15569.5	15047.8
579.594	15190.2	15626.7	15094.2	15579.6	15047
579.494	15296.6	15637.9	15094.2	15589.8	15046.1
579.394	15251.8	15648.7	15093.5	15599.8	15044.5
579.294	15364.3	15660.3	15093.1	15610.3	15043.2
579.194	15468.1	15671.5	15092	15620.6	15041.1
579.094	15266.7	15682.4	15090.2	15630.5	15038.4
578.994	15315.1	15695.1	15089.8	15642.2	15036.9
578.894	15319.5	15708	15089.1	15654	15035.1
578.794	15556	15721.3	15088.3	15666.2	15033.3
578.694	15638.6	15733.6	15086.1	15677.4	15029.9
578.594	15592.9	15745.9	15083.3	15688.5	15026
578.494	15556.9	15759.1	15080.9	15700.5	15022.3
578.394	15615.8	15773	15078.7	15713.3	15018.9
578.294	15589.4	15787.3	15076.1	15726.2	15015.1
578.194	15530.5	15802.3	15073.7	15740	15011.4
578.094	15620.2	15818.5	15071.8	15754.8	15008
577.994	15546.3	15834.8	15069.2	15769.7	15004.1
577.894	15563	15852.4	15067.2	15785.8	15000.6
577.794	15636.9	15870.6	15065	15802.6	14997
577.694	15646.5	15889.3	15062.5	15819.7	14992.9
577.594	15750.3	15908.9	15059.9	15837.7	14988.7
577.494	15887.4	15928.8	15056.6	15855.9	14983.8
577.394	15893.6	15948.9	15052.5	15874.3	14978
577.294	15823.2	15970	15048.4	15893.7	14972.1
577.194	16104.6	15992.8	15044.8	15914.6	14966.6
577.094	16203	16015	15039.3	15934.9	14959.3
576.994	15824.1	16037.9	15033.3	15955.9	14951.3
576.894	16085.2	16064.7	15029.7	15980.6	14945.7
576.794	16255.8	16091.3	15024.5	16005.1	14938.3
576.694	16264.6	16118.4	15018.2	16030	14929.9
576.594	16306.8	16147.2	15012	16056.5	14921.3
576.494	16371.9	16177.5	15005.4	16084.5	14912.4
576.394	16447.5	16209.4	14998.5	16113.9	14903
576.294	16675.2	16242.8	14991.1	16144.7	14893
576.194	16596	16276.9	14982.4	16176.1	14881.6
576.094	16693.6	16313.9	14974.1	16210.3	14870.5
575.994	16736.7	16352.6	14965.3	16246.1	14858.8
575.894	16772.8	16393.7	14956.2	16284.2	14846.8
575.794	16981.1	16437.3	14947	16324.7	14834.4
575.694	17047	16482.5	14936.5	16366.5	14820.5
575.594	16983.8	16530.3	14925.6	16410.9	14806.2
575.494	17224.6	16581.7	14915.2	16458.8	14792.2
575.394	17331	16635.1	14903.3	16508.4	14776.6
575.294	17383.8	16691.3	14890.8	16560.7	14760.1
575.194	17353.9	16751	14878	16616.3	14743.3
575.094	17576.3	16814.9	14865.5	16675.9	14726.5
574.994	17667.8	16881.5	14851.7	16737.9	14708.2
574.894	17757.4	16951.9	14837.4	16803.6	14689.1
574.794	17760.9	17026.2	14822.6	16873	14669.4
574.694	17537.6	17105.3	14808	16946.8	14649.5
574.594	17603.6	17190.8	14794.9	17026.8	14630.9
574.494	17674.8	17281	14781.5	17111.3	14611.8
574.394	17825.1	17376.2	14767.9	17200.4	14592.1
574.294	18178.5	17476	14753.5	17293.8	14571.3
574.194	18020.3	17579.2	14737.1	17390.2	14548.1
574.094	17903.4	17689.5	14721.9	17493.3	14525.8
573.994	17877	17806.5	14707.8	17602.8	14504
573.894	18056.3	17930.1	14694.1	17718.4	14482.4
573.794	18193.5	18058.9	14679.5	17838.7	14459.4
573.694	18092.4	18193.4	14664.5	17964.2	14435.4
573.594	18135.5	18335.3	14650.5	18096.6	14411.8
573.494	18382.5	18483.7	14636.7	18234.8	14387.9
573.394	18218.1	18637.4	14621.8	18377.7	14362.2
573.294	18087.1	18798.9	14608.5	18527.8	14337.4
573.194	18490.7	18968.2	14596.6	18684.8	14313.3
573.094	18675.3	19141.8	14582.9	18845.3	14286.4
572.994	18773.7	19320.8	14568.6	19010.4	14258.2
572.894	19063	19505.9	14554.6	19180.5	14229.1
572.794	19279.3	19695.4	14539.6	19353.8	14198
572.694	19473.5	19889.4	14524.2	19530.5	14165.4
572.594	19525.4	20087.9	14508.7	19710.4	14131.2
572.494	19747	20291	14494.1	19893.5	14096.5
572.394	20081.9	20497.4	14479.5	20078.1	14060.2
572.294	20384.4	20705.2	14464.2	20262.5	14021.5
572.194	20712.3	20914.1	14448.9	20445.7	13980.5
572.094	20762.4	21122.9	14433.4	20626.7	13937.2
571.994	21089.5	21332.2	14419.9	20805.6	13893.3
571.894	21569.5	21539.2	14407	20979.3	13847
571.794	21890.4	21741.5	14394	21144.8	13797.4
571.694	22135.7	21938.8	14382.6	21301.6	13745.3
571.594	22260.5	22130.6	14373.8	21448.1	13691.4
571.494	22626.2	22315.8	14369.1	21583	13636.2
571.394	22994.6	22492.2	14368	21702.6	13578.4
571.294	23038.6	22658.4	14371.5	21804.8	13517.9
571.194	23177.5	22815.7	14382.9	21889.4	13456.6
571.094	23260.1	22963.4	14403.4	21954.1	13394.1
570.994	23266.3	23101.4	14435	21997.1	13330.6
570.894	23485.2	23231.1	14480.4	22017.5	13266.7
570.794	23433.3	23351.9	14540.4	22012.5	13201
570.694	23612.7	23467.2	14619.5	21982.8	13135.2
570.594	23568.7	23578	14719.2	21926.6	13067.8
570.494	23428.9	23688.3	14843.8	21844.8	13000.3
570.394	23869.4	23802.3	14997	21738.5	12933.2
570.294	24118.2	23919.7	15178	21604.5	12862.8
570.194	24010.9	24045.7	15391	21445.1	12790.5
570.094	24273.8	24186.5	15641	21263.8	12718.3
569.994	24300.2	24342.8	15926.8	21060	12644
569.894	24440.8	24518.9	16251	20836.9	12569
569.794	24795.2	24714.4	16611.1	20595.9	12492.6
569.694	24861.1	24926.2	17001.9	20337.8	12413.5
569.594	24846.2	25150.7	17417.9	20066.3	12333.4
569.494	25134.5	25377.1	17845.8	19784.2	12253
569.394	25420.2	25586.2	18264.7	19491.6	12170.1
569.294	25749.9	25753.1	18647.5	19190.5	12084.9
569.194	25837	25847	18961.7	18882.3	11997
569.094	25856.3	25836.8	19174.7	18570.2	11908
568.994	25855.4	25694	19256.1	18256.2	11818.3
568.894	25702.5	25400.9	19187.2	17941.7	11728
568.794	25156.5	24957.4	18966.5	17628.9	11638.1
568.694	24677.3	24381.7	18611.4	17321.5	11551.1
568.594	23884.3	23702	18149.1	17019.6	11466.7
568.494	22950.7	22955.6	17616.1	16726.3	11386.9
568.394	22043.4	22176.8	17046.3	16443	11312.5
568.294	21194.1	21395.3	16468.6	16170.2	11243.5
568.194	20272.7	20632.2	15903.8	15907.9	11179.5
568.094	19530.7	19902.6	15366.9	15656.7	11121
567.994	18960.1	19215.7	14866.5	15416.1	11066.9
567.894	18241.8	18574.6	14405.9	15184.8	11016.1
567.794	17764.5	17983.1	13988.5	14964.3	10969.6
567.694	17292.3	17439.3	13612.4	14752.8	10925.9
567.594	17005.7	16941.3	13275.9	14550.4	10885
567.494	16504.6	16486.3	12976	14356	10845.6
567.394	16320	16072.4	12710.9	14170.7	10809.2
567.294	15795.1	15694.9	12475.9	13992.7	10773.8
567.194	15547.2	15352.5	12270	13824	10741.5
567.094	15284.3	15040.1	12088.2	13662.5	10710.6
566.994	15056.6	14755.2	11927.9	13508.4	10681.1
566.894	14792	14494.4	11786.2	13361.2	10653
566.794	14683	14255.5	11660.8	13221.1	10626.4
566.694	14531.8	14035.2	11548.6	13086.9	10600.3
566.594	14541.4	13831.5	11447.9	12958.6	10575
566.494	14471.1	13641.7	11356.1	12835.2	10549.5
566.394	14355	13464.7	11272.2	12716.7	10524.3
566.294	14036.8	13299.4	11195.5	12603.5	10499.6
566.194	14037.7	13146	11126.2	12496.6	10476.9
566.094	13837.2	13001.3	11061.5	12393.8	10454
565.994	13455.7	12866	11002	12296.2	10432.2
565.894	13267.5	12740.3	10948.3	12204.7	10412.8
565.794	13011.7	12622.4	10898.8	12118.1	10394.4
565.694	12685.5	12512.3	10853.4	12036.5	10377.6
565.594	12514.1	12409.8	10812.4	11960.1	10362.7
565.494	12232.7	12313.6	10774.5	11888	10348.9
565.394	11787.9	12223.9	10740.2	11820.5	10336.8
565.294	11636.7	12141.6	10710.3	11758.7	10327.4
565.194	11497.8	12064.3	10682.9	11700.4	10319
565.094	11165.4	11991.8	10657.7	11645.5	10311.4
564.994	11112.7	11925	10635.8	11595.2	10305.9
564.894	10950	11861.8	10615.3	11547.3	10300.8
564.794	10934.2	11802.9	10596.8	11502.6	10296.6
564.694	10934.2	11746.9	10579.4	11460	10292.5
564.594	10659	11693.6	10562.8	11419.2	10288.4
564.494	10526.3	11644.7	10548.7	11382	10286
564.394	10445.4	11599	10536.2	11347.2	10284.4
564.294	10586.9	11556	10524.8	11314.5	10283.4
564.194	10565.8	11514.2	10513.2	11282.4	10281.4
564.094	10475.3	11474.4	10502.2	11251.8	10279.6
563.994	10278.3	11437.1	10492.4	11223.1	10278.3
563.894	10227.4
563.794	10249.3
563.694	10363.6
563.594	10333.7
563.494	10160.5
563.394	10223.8
563.294	10216.8
563.194	10223.8
563.094	10206.2
562.994	10036.6
562.894	10180.8
562.794	10040.1
562.694	9963.6
562.594	9992.61
562.494	9983.82
562.394	9958.33
562.294	9933.71
562.194	9879.2
562.094	9735.9
561.994	9757.88
561.894	9764.91
561.794	9602.26
561.694	9704.25
561.594	9666.44
561.494	9687.54
561.394	9691.94
561.294	9640.07
561.194	9567.98
561.094	9566.22
560.994	9452.81
560.894	9452.81
