# Supplementary material for: Accessing parity-forbidden d-d transitions for photocatalytic CO2 reduction driven by infrared light
Source: Nat Commun. 2023 Jul 7;14:4034. doi: 10.1038/s41467-023-39666-0 (PMC10328996; doi:10.1038/s41467-023-39666-0)
Supplement: Supplementary file 3 — Source Data [file 41467_2023_39666_MOESM3_ESM.zip › Source Data Figures/Source Data Fig. 2.xlsx]

## Sheet: Fig. 2b
hv (eV)	xx(%)	yy(%)
0	0	0
0.1158	2.90105	2.98007
0.2315	7.22169	13.8848
0.3473	8.448	11.4707
0.463	6.91064	7.93307
0.5788	5.72794	3.85121
0.6946	1.99647	2.01768
0.8103	1.53913	2.05037
0.9261	1.71683	2.28936
1.0419	1.97139	1.53651
1.1576	1.91555	2.12956
1.2734	1.25187	3.14247
1.3891	1.33362	2.94895
1.5049	2.12033	3.84596
1.6207	3.47481	4.80525
1.7364	3.8039	4.6418
1.8522	2.63418	4.23837
1.9679	2.72225	2.90198
2.0837	3.23104	2.75625
2.1995	2.79676	1.6453
2.3152	1.66993	1.28369
2.431	1.3842	1.17676
2.5467	0.506123	1.20998
2.6625	0.481232	1.21134
2.7783	0.964625	1.05341
2.894	0.702671	1.26992
3.0098	0.838483	1.32313
3.1256	1.65614	2.97957
3.2413	2.8443	4.71363
3.3571	3.51293	4.77422
3.4728	3.2331	6.00956
3.5886	4.54062	6.04745
3.7044	6.55859	5.58809
3.8201	7.12387	6.12504
3.9359	7.28091	5.85588
4.0516	6.03761	5.415
4.1674	3.68562	5.42325
4.2832	3.38384	5.96494
4.3989	3.6417	4.78929
4.5147	4.62451	4.85201
4.6304	4.51957	3.90422
4.7462	3.23125	3.04232
4.862	3.26069	2.91988
4.9777	3.41434	2.96184
5.0935	2.72348	3.3346
5.2093	2.43312	4.2955
5.325	2.78717	3.46098
5.4408	2.61969	2.9921
5.5565	2.13537	1.51996
5.6723	2.58758	2.59122
5.7881	2.76959	2.7706
5.9038	3.51681	4.22057
6.0196	4.11597	5.48926
6.1353	3.835	3.92603
6.2511	4.50879	3.6577
6.3669	4.95443	4.26299
6.4826	4.66025	5.45168
6.5984	4.34995	5.68602
6.7141	5.059	5.88703
6.8299	6.51396	5.41521
6.9457	6.97119	5.71695
7.0614	9.30168	5.45144
7.1772	7.15266	7.48909
7.293	7.9309	8.68138
7.4087	7.93273	8.58203
7.5245	9.78206	9.23411
7.6402	10.0716	9.82619
7.756	11.0352	9.20888
7.8718	11.6613	9.02414
7.9875	10.3909	9.14903
8.1033	10.9569	9.95925
8.219	11.4916	9.79813
8.3348	11.5217	10.5281
8.4506	11.0357	10.4579
8.5663	11.7054	10.8848
8.6821	11.7025	10.8558
8.7978	12.1972	12.2397
8.9136	12.9257	11.9416
9.0294	13.104	12.2866
9.1451	13.7835	12.1827
9.2609	13.0619	12.8977
9.3767	12.0396	13.2388
9.4924	12.9616	13.2889
9.6082	12.9465	13.0532
9.7239	12.7831	12.4673
9.8397	12.8645	12.0771
9.9555	13.1709	13.0046
10.0712	13.4969	12.8887
10.187	13.5863	12.9933
10.3027	13.423	13.836
10.4185	13.9006	13.7658
10.5343	13.403	13.6556
10.65	13.5571	13.886
10.7658	14.111	14.5217
10.8815	14.7403	14.4473
10.9973	13.9869	14.9765
11.1131	15.2029	15.0795
11.2288	15.7032	14.9619
11.3446	14.7609	14.5448
11.4604	15.6912	15.2866
11.5761	15.7662	15.3575
11.6919	16.2057	15.6366
11.8076	16.3065	14.5752
11.9234	16.7705	14.5436
12.0392	16.5415	13.9825
12.1549	16.5923	13.9267
12.2707	16.8147	14.2296
12.3864	16.7162	13.7298
12.5022	17.3101	14.6508
12.618	16.6655	14.9238
12.7337	17.1366	14.8555
12.8495	16.9923	14.1237
12.9652	17.8354	13.7695
13.081	16.8463	14.5978
13.1968	16.7553	13.8438
13.3125	17.5388	14.7584
13.4283	17.8285	15.4228
13.5441	18.0519	15.2336
13.6598	18.0397	15.3589
13.7756	18.624	15.6646
13.8913	18.4385	15.0618
14.0071	18.0853	15.0827
14.1229	18.1579	15.8834
14.2386	19.0648	15.7076
14.3544	19.1375	16.2987
14.4701	18.8326	16.4801
14.5859	18.4541	17.0671
14.7017	17.6734	17.6555
14.8174	17.8919	17.548
14.9332	17.3112	18.1602
15.049	17.4888	17.7498
15.1647	17.7301	18.1253
15.2805	17.3574	17.9537
15.3962	17.0097	17.7995
15.512	17.0246	17.6712
15.6278	17.5063	17.5159
15.7435	17.2666	17.7907
15.8593	17.2612	17.5534
15.975	17.9086	18.3495
16.0908	17.1702	17.9501
16.2066	16.8426	18.2982
16.3223	16.5794	18.1679
16.4381	17.5087	17.9675
16.5538	17.2081	17.5512
16.6696	16.9447	17.352
16.7854	16.873	17.3445
16.9011	17.1348	17.324
17.0169	16.7498	17.0473
17.1327	17.3652	17.3902
17.2484	17.1765	17.4949
17.3642	16.859	18.0499
17.4799	16.9067	16.8694
17.5957	16.1065	16.4851
17.7115	15.9162	16.7378
17.8272	15.8408	16.336
17.943	16.0848	15.4331
18.0587	15.7142	15.7591
18.1745	14.8115	15.6732
18.2903	14.7168	14.6267
18.406	14.5293	14.2925
18.5218	14.6031	13.5489
18.6375	14.5851	13.0751
18.7533	14.662	12.9727
18.8691	14.5139	12.8759
18.9848	14.5669	12.0525
19.1006	14.0595	12.2072
19.2164	13.5327	12.6225
19.3321	14.0038	12.232
19.4479	13.5856	12.0237
19.5636	13.6307	12.2143
19.6794	13.447	12.0833
19.7952	12.8613	12.0549
19.9109	13.0335	11.6684
20.0267	13.229	11.6555
20.1424	12.7228	11.8668
20.2582	12.5495	11.9894
20.374	12.6153	11.8134
20.4897	12.4811	11.2911
20.6055	12.2395	11.483
20.7212	12.3342	11.4755
20.837	12.1359	11.5774
20.9528	11.8743	11.1457
21.0685	12.0257	11.4746
21.1843	11.5882	10.6165
21.3001	12.1873	10.8131
21.4158	12.2772	10.9073
21.5316	11.9721	10.753
21.6473	11.1362	10.8213
21.7631	11.1832	10.8065
21.8789	11.3562	10.8424
21.9946	11.1511	11.028
22.1104	11.2216	10.8694
22.2261	11.1108	10.8889
22.3419	10.8062	11.0994
22.4577	10.686	11.0263
22.5734	10.198	10.6471
22.6892	10.0831	10.1752
22.8049	10.2676	10.5848
22.9207	10.3272	10.2126
23.0365	10.0758	10.2287
23.1522	9.80395	9.8077
23.268	9.6729	9.8404
23.3838	9.51612	9.77185
23.4995	9.43057	9.74217
23.6153	9.33159	9.73542
23.731	9.16344	9.57281
23.8468	9.04645	9.60545
23.9626	9.36697	9.60405
24.0783	9.39275	9.79826
24.1941	9.32018	9.98278
24.3098	9.15989	9.88843
24.4256	8.87739	9.80749
24.5414	8.77999	9.87044
24.6571	8.7471	9.63386
24.7729	8.97017	9.53398
24.8886	8.79113	9.34178
25.0044	8.73853	9.06524
25.1202	8.78333	8.76893
25.2359	8.75547	8.79051
25.3517	9.12944	8.76225
25.4675	9.24157	8.83535
25.5832	9.26026	9.13559
25.699	8.92249	9.03292
25.8147	8.93488	8.42388
25.9305	8.86462	8.43996
26.0463	8.92686	8.50417
26.162	8.58063	8.4844
26.2778	8.8371	8.55924
26.3935	9.12537	8.3611
26.5093	9.02774	8.89456
26.6251	8.73235	8.65496
26.7408	8.67278	8.48411
26.8566	8.67318	8.39751
26.9723	8.75064	8.34333
27.0881	8.49614	8.3558
27.2039	8.46932	8.38473
27.3196	8.16391	8.1181
27.4354	8.28049	8.12321
27.5512	7.88891	8.06742
27.6669	7.96211	7.96433
27.7827	7.73221	7.82482
27.8984	7.49022	7.32955
28.0142	7.06873	7.13073
28.13	6.84862	7.1035
28.2457	6.53084	6.66035
28.3615	6.0938	6.3604
28.4772	5.94935	6.10253
28.593	5.66455	5.77813
28.7088	5.55993	5.42646
28.8245	5.56872	5.30045
28.9403	5.5356	5.2534
29.0561	5.36665	5.14729
29.1718	5.39344	5.19614
29.2876	5.22155	4.88163
29.4033	5.09358	5.06151
29.5191	5.07637	4.65941
29.6349	4.9692	4.81712
29.7506	4.60293	4.55322
29.8664	4.83547	4.53638
29.9821	4.64382	4.25721
30.0979	4.54521	4.09467
30.2137	4.19838	4.00285
30.3294	3.92982	3.89951
30.4452	3.87816	3.63379
30.5609	3.92746	3.56264
30.6767	3.5145	3.41609
30.7925	3.32064	3.29654
30.9082	3.41188	3.35538
31.024	3.31996	3.2234
31.1398	3.12188	3.28949
31.2555	3.07496	3.26496
31.3713	3.1374	3.05358
31.487	2.9205	3.01672
31.6028	2.90516	2.87577
31.7186	2.84866	2.76316
31.8343	2.88123	2.65687
31.9501	2.74509	2.57214
32.0658	2.58483	2.38406
32.1816	2.46856	2.33151
32.2974	2.45059	2.32444
32.4131	2.30942	2.08967
32.5289	2.42173	1.90662
32.6446	2.24423	1.93686
32.7604	2.15465	1.87699
32.8762	2.21698	1.8954
32.9919	2.16574	1.8664
33.1077	2.06269	1.74968
33.2235	2.06186	1.61583
33.3392	1.96534	1.48063
33.455	1.83582	1.48576
33.5707	1.72924	1.308
33.6865	1.5201	1.24303
33.8023	1.54165	1.21856
33.918	1.53051	1.15262
34.0338	1.35872	1.05706
34.1495	1.22663	0.973148
34.2653	1.22247	0.913645
34.3811	1.14299	0.866267
34.4968	0.970194	0.780432
34.6126	0.884624	0.757599
34.7283	0.862114	0.734577

## Sheet: Fig. 2c
E-Ef (eV)	E-Ef (eV)	Total spin up	Total spin down	Cu spin up	O spin down	S spin up	Cu spin down	O spin down	S spin down
-74	-74.1921	0	0	0	0	0	0	0	0
-74	-74.1004	0	0	0	0	0	0	0	0
-74	-74.0087	0	0	0	0	0	0	0	0
-74	-73.917	0	0	0	0	0	0	0	0
-74	-73.8253	0	0	0	0	0	0	0	0
-74	-73.7337	0	0	0	0	0	0	0	0
-74	-73.642	0	0	0	0	0	0	0	0
-74	-73.5503	0	0	0	0	0	0	0	0
-73	-73.4586	0	0	0	0	0	0	0	0
-73	-73.3669	0	0	0	0	0	0	0	0
-73	-73.2753	0	0	0	0	0	0	0	0
-73	-73.1836	0	0	0	0	0	0	0	0
-73	-73.0919	0	0	0	0	0	0	0	0
-73	-73.0002	0	0	0	0	0	0	0	0
-73	-72.9085	0	0	0	0	0	0	0	0
-73	-72.8169	0	0	0	0	0	0	0	0
-73	-72.7252	0	0	0	0	0	0	0	0
-73	-72.6335	0	0	0	0	0	0	0	0
-73	-72.5418	0	0	0	0	0	0	0	0
-72	-72.4501	0	0	0	0	0	0	0	0
-72	-72.3585	0	0	0	0	0	0	0	0
-72	-72.2668	0	0	0	0	0	0	0	0
-72	-72.1751	0	0	0	0	0	0	0	0
-72	-72.0834	0	0	0	0	0	0	0	0
-72	-71.9917	0	0	0	0	0	0	0	0
-72	-71.9001	0	0	0	0	0	0	0	0
-72	-71.8084	0	0	0	0	0	0	0	0
-72	-71.7167	0	0	0	0	0	0	0	0
-72	-71.625	0	0	0	0	0	0	0	0
-72	-71.5333	0	0	0	0	0	0	0	0
-71	-71.4417	0	0	0	0	0	0	0	0
-71	-71.35	0	0	0	0	0	0	0	0
-71	-71.2583	0	0	0	0	0	0	0	0
-71	-71.1666	0	0	0	0	0	0	0	0
-71	-71.0749	0	0	0	0	0	0	0	0
-71	-70.9833	0	0	0	0	0	0	0	0
-71	-70.8916	0	0	0	0	0	0	0	0
-71	-70.7999	0	0	0	0	0	0	0	0
-71	-70.7082	0	0	0	0	0	0	0	0
-71	-70.6165	0	0	0	0	0	0	0	0
-71	-70.5249	0	0	0	0	0	0	0	0
-70	-70.4332	0	0	0	0	0	0	0	0
-70	-70.3415	0	0	0	0	0	0	0	0
-70	-70.2498	0	0	0	0	0	0	0	0
-70	-70.1581	0	0	0	0	0	0	0	0
-70	-70.0665	0	0	0	0	0	0	0	0
-70	-69.9748	0	0	0	0	0	0	0	0
-70	-69.8831	0	0	0	0	0	0	0	0
-70	-69.7914	0	0	0	0	0	0	0	0
-70	-69.6997	0	0	0	0	0	0	0	0
-70	-69.6081	0	0	0	0	0	0	0	0
-70	-69.5164	0	0	0	0	0	0	0	0
-69	-69.4247	0	0	0	0	0	0	0	0
-69	-69.333	0	0	0	0	0	0	0	0
-69	-69.2413	0	0	0	0	0	0	0	0
-69	-69.1497	0	0	0	0	0	0	0	0
-69	-69.058	0	0	0	0	0	0	0	0
-69	-68.9663	0	0	0	0	0	0	0	0
-69	-68.8746	0	0	0	0	0	0	0	0
-69	-68.7829	0	0	0	0	0	0	0	0
-69	-68.6913	0	0	0	0	0	0	0	0
-69	-68.5996	0	0	0	0	0	0	0	0
-69	-68.5079	0	0	0	0	0	0	0	0
-68	-68.4162	0	0	0	0	0	0	0	0
-68	-68.3245	0	0	0	0	0	0	0	0
-68	-68.2329	0	0	0	0	0	0	0	0
-68	-68.1412	0	0	0	0	0	0	0	0
-68	-68.0495	0	0	0	0	0	0	0	0
-68	-67.9578	0	0	0	0	0	0	0	0
-68	-67.8661	0	0	0	0	0	0	0	0
-68	-67.7745	0	0	0	0	0	0	0	0
-68	-67.6828	0	0	0	0	0	0	0	0
-68	-67.5911	0	0	0	0	0	0	0	0
-67	-67.4994	0	0	0	0	0	0	0	0
-67	-67.4077	0	0	0	0	0	0	0	0
-67	-67.3161	0	0	0	0	0	0	0	0
-67	-67.2244	0	0	0	0	0	0	0	0
-67	-67.1327	0	0	0	0	0	0	0	0
-67	-67.041	0	0	0	0	0	0	0	0
-67	-66.9493	0	0	0	0	0	0	0	0
-67	-66.8577	0	0	0	0	0	0	0	0
-67	-66.766	0	0	0	0	0	0	0	0
-67	-66.6743	0	0	0	0	0	0	0	0
-67	-66.5826	0	0	0	0	0	0	0	0
-66	-66.4909	0	0	0	0	0	0	0	0
-66	-66.3993	0	0	0	0	0	0	0	0
-66	-66.3076	0	0	0	0	0	0	0	0
-66	-66.2159	0	0	0	0	0	0	0	0
-66	-66.1242	0	0	0	0	0	0	0	0
-66	-66.0325	0	0	0	0	0	0	0	0
-66	-65.9409	0	0	0	0	0	0	0	0
-66	-65.8492	0	0	0	0	0	0	0	0
-66	-65.7575	0	0	0	0	0	0	0	0
-66	-65.6658	0	0	0	0	0	0	0	0
-66	-65.5741	0	0	0	0	0	0	0	0
-65	-65.4825	0	0	0	0	0	0	0	0
-65	-65.3908	0	0	0	0	0	0	0	0
-65	-65.2991	0	0	0	0	0	0	0	0
-65	-65.2074	0	0	0	0	0	0	0	0
-65	-65.1157	0	0	0	0	0	0	0	0
-65	-65.0241	0	0	0	0	0	0	0	0
-65	-64.9324	0	0	0	0	0	0	0	0
-65	-64.8407	0	0	0	0	0	0	0	0
-65	-64.749	0	0	0	0	0	0	0	0
-65	-64.6573	0	0	0	0	0	0	0	0
-65	-64.5657	0	0	0	0	0	0	0	0
-64	-64.474	0	0	0	0	0	0	0	0
-64	-64.3823	0	0	0	0	0	0	0	0
-64	-64.2906	0	0	0	0	0	0	0	0
-64	-64.1989	0	0	0	0	0	0	0	0
-64	-64.1073	0	0	0	0	0	0	0	0
-64	-64.0156	0	0	0	0	0	0	0	0
-64	-63.9239	0	0	0	0	0	0	0	0
-64	-63.8322	0	0	0	0	0	0	0	0
-64	-63.7405	0	0	0	0	0	0	0	0
-64	-63.6489	0	0	0	0	0	0	0	0
-64	-63.5572	0	0	0	0	0	0	0	0
-63	-63.4655	0	0	0	0	0	0	0	0
-63	-63.3738	0	0	0	0	0	0	0	0
-63	-63.2821	0	0	0	0	0	0	0	0
-63	-63.1905	0	0	0	0	0	0	0	0
-63	-63.0988	0	0	0	0	0	0	0	0
-63	-63.0071	0	0	0	0	0	0	0	0
-63	-62.9154	0	0	0	0	0	0	0	0
-63	-62.8237	0	0	0	0	0	0	0	0
-63	-62.7321	0	0	0	0	0	0	0	0
-63	-62.6404	0	0	0	0	0	0	0	0
-63	-62.5487	0	0	0	0	0	0	0	0
-62	-62.457	0	0	0	0	0	0	0	0
-62	-62.3653	0	0	0	0	0	0	0	0
-62	-62.2736	0	0	0	0	0	0	0	0
-62	-62.182	0	0	0	0	0	0	0	0
-62	-62.0903	0	0	0	0	0	0	0	0
-62	-61.9986	0	0	0	0	0	0	0	0
-62	-61.9069	0	0	0	0	0	0	0	0
-62	-61.8152	0	0	0	0	0	0	0	0
-62	-61.7236	0	0	0	0	0	0	0	0
-62	-61.6319	0	0	0	0	0	0	0	0
-62	-61.5402	0	0	0	0	0	0	0	0
-61	-61.4485	0	0	0	0	0	0	0	0
-61	-61.3568	0	0	0	0	0	0	0	0
-61	-61.2652	0	0	0	0	0	0	0	0
-61	-61.1735	0	0	0	0	0	0	0	0
-61	-61.0818	0	0	0	0	0	0	0	0
-61	-60.9901	0	0	0	0	0	0	0	0
-61	-60.8984	0	0	0	0	0	0	0	0
-61	-60.8068	0	0	0	0	0	0	0	0
-61	-60.7151	0	0	0	0	0	0	0	0
-61	-60.6234	0	0	0	0	0	0	0	0
-61	-60.5317	0	0	0	0	0	0	0	0
-60	-60.44	0	0	0	0	0	0	0	0
-60	-60.3484	0	0	0	0	0	0	0	0
-60	-60.2567	0	0	0	0	0	0	0	0
-60	-60.165	0	0	0	0	0	0	0	0
-60	-60.0733	0	0	0	0	0	0	0	0
-60	-59.9816	0	0	0	0	0	0	0	0
-60	-59.89	0	0	0	0	0	0	0	0
-60	-59.7983	0	0	0	0	0	0	0	0
-60	-59.7066	0	0	0	0	0	0	0	0
-60	-59.6149	0	0	0	0	0	0	0	0
-60	-59.5232	0	0	0	0	0	0	0	0
-59	-59.4316	0	0	0	0	0	0	0	0
-59	-59.3399	0	0	0	0	0	0	0	0
-59	-59.2482	0	0	0	0	0	0	0	0
-59	-59.1565	0	0	0	0	0	0	0	0
-59	-59.0648	0	0	0	0	0	0	0	0
-59	-58.9732	0	0	0	0	0	0	0	0
-59	-58.8815	0	0	0	0	0	0	0	0
-59	-58.7898	0	0	0	0	0	0	0	0
-59	-58.6981	0	0	0	0	0	0	0	0
-59	-58.6064	0	0	0	0	0	0	0	0
-59	-58.5148	0	0	0	0	0	0	0	0
-58	-58.4231	0	0	0	0	0	0	0	0
-58	-58.3314	0	0	0	0	0	0	0	0
-58	-58.2397	0	0	0	0	0	0	0	0
-58	-58.148	0	0	0	0	0	0	0	0
-58	-58.0564	0	0	0	0	0	0	0	0
-58	-57.9647	0	0	0	0	0	0	0	0
-58	-57.873	0	0	0	0	0	0	0	0
-58	-57.7813	0	0	0	0	0	0	0	0
-58	-57.6896	0	0	0	0	0	0	0	0
-58	-57.598	0	0	0	0	0	0	0	0
-58	-57.5063	0	0	0	0	0	0	0	0
-57	-57.4146	0	0	0	0	0	0	0	0
-57	-57.3229	0	0	0	0	0	0	0	0
-57	-57.2312	0	0	0	0	0	0	0	0
-57	-57.1396	0	0	0	0	0	0	0	0
-57	-57.0479	0	0	0	0	0	0	0	0
-57	-56.9562	0	0	0	0	0	0	0	0
-57	-56.8645	0	0	0	0	0	0	0	0
-57	-56.7728	0	0	0	0	0	0	0	0
-57	-56.6812	0	0	0	0	0	0	0	0
-57	-56.5895	0	0	0	0	0	0	0	0
-56	-56.4978	0	0	0	0	0	0	0	0
-56	-56.4061	0	0	0	0	0	0	0	0
-56	-56.3144	0	0	0	0	0	0	0	0
-56	-56.2228	0	0	0	0	0	0	0	0
-56	-56.1311	0	0	0	0	0	0	0	0
-56	-56.0394	0	0	0	0	0	0	0	0
-56	-55.9477	0	0	0	0	0	0	0	0
-56	-55.856	0	0	0	0	0	0	0	0
-56	-55.7644	0	0	0	0	0	0	0	0
-56	-55.6727	0	0	0	0	0	0	0	0
-56	-55.581	0	0	0	0	0	0	0	0
-55	-55.4893	0	0	0	0	0	0	0	0
-55	-55.3976	0	0	0	0	0	0	0	0
-55	-55.306	0	0	0	0	0	0	0	0
-55	-55.2143	0	0	0	0	0	0	0	0
-55	-55.1226	0	0	0	0	0	0	0	0
-55	-55.0309	0	0	0	0	0	0	0	0
-55	-54.9392	0	0	0	0	0	0	0	0
-55	-54.8476	0	0	0	0	0	0	0	0
-55	-54.7559	0	0	0	0	0	0	0	0
-55	-54.6642	0	0	0	0	0	0	0	0
-55	-54.5725	0	0	0	0	0	0	0	0
-54	-54.4808	0	0	0	0	0	0	0	0
-54	-54.3892	0	0	0	0	0	0	0	0
-54	-54.2975	0	0	0	0	0	0	0	0
-54	-54.2058	0	0	0	0	0	0	0	0
-54	-54.1141	0	0	0	0	0	0	0	0
-54	-54.0224	0	0	0	0	0	0	0	0
-54	-53.9308	0	0	0	0	0	0	0	0
-54	-53.8391	0	0	0	0	0	0	0	0
-54	-53.7474	0	0	0	0	0	0	0	0
-54	-53.6557	0	0	0	0	0	0	0	0
-54	-53.564	0	0	0	0	0	0	0	0
-53	-53.4724	0	0	0	0	0	0	0	0
-53	-53.3807	0	0	0	0	0	0	0	0
-53	-53.289	0	0	0	0	0	0	0	0
-53	-53.1973	0	0	0	0	0	0	0	0
-53	-53.1056	0	0	0	0	0	0	0	0
-53	-53.014	0	0	0	0	0	0	0	0
-53	-52.9223	0	0	0	0	0	0	0	0
-53	-52.8306	0	0	0	0	0	0	0	0
-53	-52.7389	0	0	0	0	0	0	0	0
-53	-52.6472	0	0	0	0	0	0	0	0
-53	-52.5556	0	0	0	0	0	0	0	0
-52	-52.4639	0	0	0	0	0	0	0	0
-52	-52.3722	0	0	0	0	0	0	0	0
-52	-52.2805	0	0	0	0	0	0	0	0
-52	-52.1888	0	0	0	0	0	0	0	0
-52	-52.0972	0	0	0	0	0	0	0	0
-52	-52.0055	0	0	0	0	0	0	0	0
-52	-51.9138	0	0	0	0	0	0	0	0
-52	-51.8221	0	0	0	0	0	0	0	0
-52	-51.7304	0	0	0	0	0	0	0	0
-52	-51.6388	0	0	0	0	0	0	0	0
-52	-51.5471	0	0	0	0	0	0	0	0
-51	-51.4554	0	0	0	0	0	0	0	0
-51	-51.3637	0	0	0	0	0	0	0	0
-51	-51.272	0	0	0	0	0	0	0	0
-51	-51.1804	0	0	0	0	0	0	0	0
-51	-51.0887	0	0	0	0	0	0	0	0
-51	-50.997	0	0	0	0	0	0	0	0
-51	-50.9053	0	0	0	0	0	0	0	0
-51	-50.8136	0	0	0	0	0	0	0	0
-51	-50.722	0	0	0	0	0	0	0	0
-51	-50.6303	0	0	0	0	0	0	0	0
-51	-50.5386	0	0	0	0	0	0	0	0
-50	-50.4469	0	0	0	0	0	0	0	0
-50	-50.3552	0	0	0	0	0	0	0	0
-50	-50.2636	0	0	0	0	0	0	0	0
-50	-50.1719	0	0	0	0	0	0	0	0
-50	-50.0802	0	0	0	0	0	0	0	0
-50	-49.9885	0	0	0	0	0	0	0	0
-50	-49.8968	0	0	0	0	0	0	0	0
-50	-49.8052	0	0	0	0	0	0	0	0
-50	-49.7135	0	0	0	0	0	0	0	0
-50	-49.6218	0	0	0	0	0	0	0	0
-50	-49.5301	0	0	0	0	0	0	0	0
-49	-49.4384	0	0	0	0	0	0	0	0
-49	-49.3468	0	0	0	0	0	0	0	0
-49	-49.2551	0	0	0	0	0	0	0	0
-49	-49.1634	0	0	0	0	0	0	0	0
-49	-49.0717	0	0	0	0	0	0	0	0
-49	-48.98	0	0	0	0	0	0	0	0
-49	-48.8884	0	0	0	0	0	0	0	0
-49	-48.7967	0	0	0	0	0	0	0	0
-49	-48.705	0	0	0	0	0	0	0	0
-49	-48.6133	0	0	0	0	0	0	0	0
-49	-48.5216	0	0	0	0	0	0	0	0
-48	-48.43	0	0	0	0	0	0	0	0
-48	-48.3383	0	0	0	0	0	0	0	0
-48	-48.2466	0	0	0	0	0	0	0	0
-48	-48.1549	0	0	0	0	0	0	0	0
-48	-48.0632	0	0	0	0	0	0	0	0
-48	-47.9716	0	0	0	0	0	0	0	0
-48	-47.8799	0	0	0	0	0	0	0	0
-48	-47.7882	0	0	0	0	0	0	0	0
-48	-47.6965	0	0	0	0	0	0	0	0
-48	-47.6048	0	0	0	0	0	0	0	0
-48	-47.5132	0	0	0	0	0	0	0	0
-47	-47.4215	0	0	0	0	0	0	0	0
-47	-47.3298	0	0	0	0	0	0	0	0
-47	-47.2381	0	0	0	0	0	0	0	0
-47	-47.1464	0	0	0	0	0	0	0	0
-47	-47.0548	0	0	0	0	0	0	0	0
-47	-46.9631	0	0	0	0	0	0	0	0
-47	-46.8714	0	0	0	0	0	0	0	0
-47	-46.7797	0	0	0	0	0	0	0	0
-47	-46.688	0	0	0	0	0	0	0	0
-47	-46.5964	0	0	0	0	0	0	0	0
-47	-46.5047	0	0	0	0	0	0	0	0
-46	-46.413	0	0	0	0	0	0	0	0
-46	-46.3213	0	0	0	0	0	0	0	0
-46	-46.2296	0	0	0	0	0	0	0	0
-46	-46.138	0	0	0	0	0	0	0	0
-46	-46.0463	0	0	0	0	0	0	0	0
-46	-45.9546	0	0	0	0	0	0	0	0
-46	-45.8629	0	0	0	0	0	0	0	0
-46	-45.7712	0	0	0	0	0	0	0	0
-46	-45.6796	0	0	0	0	0	0	0	0
-46	-45.5879	0	0	0	0	0	0	0	0
-45	-45.4962	0	0	0	0	0	0	0	0
-45	-45.4045	0	0	0	0	0	0	0	0
-45	-45.3128	0	0	0	0	0	0	0	0
-45	-45.2212	0	0	0	0	0	0	0	0
-45	-45.1295	0	0	0	0	0	0	0	0
-45	-45.0378	0	0	0	0	0	0	0	0
-45	-44.9461	0	0	0	0	0	0	0	0
-45	-44.8544	0	0	0	0	0	0	0	0
-45	-44.7628	0	0	0	0	0	0	0	0
-45	-44.6711	0	0	0	0	0	0	0	0
-45	-44.5794	0	0	0	0	0	0	0	0
-44	-44.4877	0	0	0	0	0	0	0	0
-44	-44.396	0	0	0	0	0	0	0	0
-44	-44.3044	0	0	0	0	0	0	0	0
-44	-44.2127	0	0	0	0	0	0	0	0
-44	-44.121	0	0	0	0	0	0	0	0
-44	-44.0293	0	0	0	0	0	0	0	0
-44	-43.9376	0	0	0	0	0	0	0	0
-44	-43.846	0	0	0	0	0	0	0	0
-44	-43.7543	0	0	0	0	0	0	0	0
-44	-43.6626	0	0	0	0	0	0	0	0
-44	-43.5709	0	0	0	0	0	0	0	0
-43	-43.4792	0	0	0	0	0	0	0	0
-43	-43.3876	0	0	0	0	0	0	0	0
-43	-43.2959	0	0	0	0	0	0	0	0
-43	-43.2042	0	0	0	0	0	0	0	0
-43	-43.1125	0	0	0	0	0	0	0	0
-43	-43.0208	0	0	0	0	0	0	0	0
-43	-42.9292	0	0	0	0	0	0	0	0
-43	-42.8375	0	0	0	0	0	0	0	0
-43	-42.7458	0	0	0	0	0	0	0	0
-43	-42.6541	0	0	0	0	0	0	0	0
-43	-42.5624	0	0	0	0	0	0	0	0
-42	-42.4708	0	0	0	0	0	0	0	0
-42	-42.3791	0	0	0	0	0	0	0	0
-42	-42.2874	0	0	0	0	0	0	0	0
-42	-42.1957	0	0	0	0	0	0	0	0
-42	-42.104	0	0	0	0	0	0	0	0
-42	-42.0124	0	0	0	0	0	0	0	0
-42	-41.9207	0	0	0	0	0	0	0	0
-42	-41.829	0	0	0	0	0	0	0	0
-42	-41.7373	0	0	0	0	0	0	0	0
-42	-41.6456	0	0	0	0	0	0	0	0
-42	-41.554	0	0	0	0	0	0	0	0
-41	-41.4623	0	0	0	0	0	0	0	0
-41	-41.3706	0	0	0	0	0	0	0	0
-41	-41.2789	0	0	0	0	0	0	0	0
-41	-41.1872	0	0	0	0	0	0	0	0
-41	-41.0956	0	0	0	0	0	0	0	0
-41	-41.0039	0	0	0	0	0	0	0	0
-41	-40.9122	0	0	0	0	0	0	0	0
-41	-40.8205	0	0	0	0	0	0	0	0
-41	-40.7288	0	0	0	0	0	0	0	0
-41	-40.6372	0	0	0	0	0	0	0	0
-41	-40.5455	0	0	0	0	0	0	0	0
-40	-40.4538	0	0	0	0	0	0	0	0
-40	-40.3621	0	0	0	0	0	0	0	0
-40	-40.2704	0	0	0	0	0	0	0	0
-40	-40.1787	0	0	0	0	0	0	0	0
-40	-40.0871	0	0	0	0	0	0	0	0
-40	-39.9954	0	0	0	0	0	0	0	0
-40	-39.9037	0	0	0	0	0	0	0	0
-40	-39.812	0	0	0	0	0	0	0	0
-40	-39.7203	0	0	0	0	0	0	0	0
-40	-39.6287	0	0	0	0	0	0	0	0
-40	-39.537	0	0	0	0	0	0	0	0
-39	-39.4453	0	0	0	0	0	0	0	0
-39	-39.3536	0	0	0	0	0	0	0	0
-39	-39.2619	0	0	0	0	0	0	0	0
-39	-39.1703	0	0	0	0	0	0	0	0
-39	-39.0786	0	0	0	0	0	0	0	0
-39	-38.9869	0	0	0	0	0	0	0	0
-39	-38.8952	0	0	0	0	0	0	0	0
-39	-38.8035	0	0	0	0	0	0	0	0
-39	-38.7119	0	0	0	0	0	0	0	0
-39	-38.6202	0	0	0	0	0	0	0	0
-39	-38.5285	0	0	0	0	0	0	0	0
-38	-38.4368	0	0	0	0	0	0	0	0
-38	-38.3451	0	0	0	0	0	0	0	0
-38	-38.2535	0	0	0	0	0	0	0	0
-38	-38.1618	0	0	0	0	0	0	0	0
-38	-38.0701	0	0	0	0	0	0	0	0
-38	-37.9784	0	0	0	0	0	0	0	0
-38	-37.8867	0	0	0	0	0	0	0	0
-38	-37.7951	0	0	0	0	0	0	0	0
-38	-37.7034	0	0	0	0	0	0	0	0
-38	-37.6117	0	0	0	0	0	0	0	0
-38	-37.52	0	0	0	0	0	0	0	0
-37	-37.4283	0	0	0	0	0	0	0	0
-37	-37.3367	0	0	0	0	0	0	0	0
-37	-37.245	0	0	0	0	0	0	0	0
-37	-37.1533	0	0	0	0	0	0	0	0
-37	-37.0616	0	0	0	0	0	0	0	0
-37	-36.9699	0	0	0	0	0	0	0	0
-37	-36.8783	0	0	0	0	0	0	0	0
-37	-36.7866	0	0	0	0	0	0	0	0
-37	-36.6949	0	0	0	0	0	0	0	0
-37	-36.6032	0	0	0	0	0	0	0	0
-37	-36.5115	0	0	0	0	0	0	0	0
-36	-36.4199	0	0	0	0	0	0	0	0
-36	-36.3282	0	0	0	0	0	0	0	0
-36	-36.2365	0	0	0	0	0	0	0	0
-36	-36.1448	0	0	0	0	0	0	0	0
-36	-36.0531	0	0	0	0	0	0	0	0
-36	-35.9615	0	0	0	0	0	0	0	0
-36	-35.8698	0	0	0	0	0	0	0	0
-36	-35.7781	0	0	0	0	0	0	0	0
-36	-35.6864	0	0	0	0	0	0	0	0
-36	-35.5947	0	0	0	0	0	0	0	0
-36	-35.5031	0	0	0	0	0	0	0	0
-35	-35.4114	0	0	0	0	0	0	0	0
-35	-35.3197	0	0	0	0	0	0	0	0
-35	-35.228	0	0	0	0	0	0	0	0
-35	-35.1363	0	0	0	0	0	0	0	0
-35	-35.0447	0	0	0	0	0	0	0	0
-35	-34.953	0	0	0	0	0	0	0	0
-35	-34.8613	0	0	0	0	0	0	0	0
-35	-34.7696	0	0	0	0	0	0	0	0
-35	-34.6779	0	0	0	0	0	0	0	0
-35	-34.5863	0	0	0	0	0	0	0	0
-34	-34.4946	0	0	0	0	0	0	0	0
-34	-34.4029	0	0	0	0	0	0	0	0
-34	-34.3112	0	0	0	0	0	0	0	0
-34	-34.2195	0	0	0	0	0	0	0	0
-34	-34.1279	0	0	0	0	0	0	0	0
-34	-34.0362	0	0	0	0	0	0	0	0
-34	-33.9445	0	0	0	0	0	0	0	0
-34	-33.8528	0	0	0	0	0	0	0	0
-34	-33.7611	0	0	0	0	0	0	0	0
-34	-33.6695	0	0	0	0	0	0	0	0
-34	-33.5778	0	0	0	0	0	0	0	0
-33	-33.4861	0	0	0	0	0	0	0	0
-33	-33.3944	0	0	0	0	0	0	0	0
-33	-33.3027	0	0	0	0	0	0	0	0
-33	-33.2111	0	0	0	0	0	0	0	0
-33	-33.1194	0	0	0	0	0	0	0	0
-33	-33.0277	0	0	0	0	0	0	0	0
-33	-32.936	0	0	0	0	0	0	0	0
-33	-32.8443	0	0	0	0	0	0	0	0
-33	-32.7527	0	0	0	0	0	0	0	0
-33	-32.661	0	0	0	0	0	0	0	0
-33	-32.5693	0	0	0	0	0	0	0	0
-32	-32.4776	0	0	0	0	0	0	0	0
-32	-32.3859	0	0	0	0	0	0	0	0
-32	-32.2943	0	0	0	0	0	0	0	0
-32	-32.2026	0	0	0	0	0	0	0	0
-32	-32.1109	0	0	0	0	0	0	0	0
-32	-32.0192	0	0	0	0	0	0	0	0
-32	-31.9275	0	0	0	0	0	0	0	0
-32	-31.8359	0	0	0	0	0	0	0	0
-32	-31.7442	0	0	0	0	0	0	0	0
-32	-31.6525	0	0	0	0	0	0	0	0
-32	-31.5608	0	0	0	0	0	0	0	0
-31	-31.4691	0	0	0	0	0	0	0	0
-31	-31.3775	0	0	0	0	0	0	0	0
-31	-31.2858	0	0	0	0	0	0	0	0
-31	-31.1941	0	0	0	0	0	0	0	0
-31	-31.1024	0	0	0	0	0	0	0	0
-31	-31.0107	0	0	0	0	0	0	0	0
-31	-30.9191	0	0	0	0	0	0	0	0
-31	-30.8274	0	0	0	0	0	0	0	0
-31	-30.7357	0	0	0	0	0	0	0	0
-31	-30.644	0	0	0	0	0	0	0	0
-31	-30.5523	0	0	0	0	0	0	0	0
-30	-30.4607	0	0	0	0	0	0	0	0
-30	-30.369	0	0	0	0	0	0	0	0
-30	-30.2773	0	0	0	0	0	0	0	0
-30	-30.1856	0	0	0	0	0	0	0	0
-30	-30.0939	0	0	0	0	0	0	0	0
-30	-30.0023	0	0	0	0	0	0	0	0
-30	-29.9106	0	0	0	0	0	0	0	0
-30	-29.8189	0	0	0	0	0	0	0	0
-30	-29.7272	0	0	0	0	0	0	0	0
-30	-29.6355	0	0	0	0	0	0	0	0
-30	-29.5439	0	0	0	0	0	0	0	0
-29	-29.4522	0	0	0	0	0	0	0	0
-29	-29.3605	0	0	0	0	0	0	0	0
-29	-29.2688	0	0	0	0	0	0	0	0
-29	-29.1771	0	0	0	0	0	0	0	0
-29	-29.0855	0	0	0	0	0	0	0	0
-29	-28.9938	0	0	0	0	0	0	0	0
-29	-28.9021	0	0	0	0	0	0	0	0
-29	-28.8104	0	0	0	0	0	0	0	0
-29	-28.7187	0	0	0	0	0	0	0	0
-29	-28.6271	0	0	0	0	0	0	0	0
-29	-28.5354	0	0	0	0	0	0	0	0
-28	-28.4437	0	0	0	0	0	0	0	0
-28	-28.352	0	0	0	0	0	0	0	0
-28	-28.2603	0	0	0	0	0	0	0	0
-28	-28.1687	0	0	0	0	0	0	0	0
-28	-28.077	0	0	0	0	0	0	0	0
-28	-27.9853	0	0	0	0	0	0	0	0
-28	-27.8936	0	0	0	0	0	0	0	0
-28	-27.8019	0	0	0	0	0	0	0	0
-28	-27.7103	0	0	0	0	0	0	0	0
-28	-27.6186	0	0	0	0	0	0	0	0
-28	-27.5269	0	0	0	0	0	0	0	0
-27	-27.4352	0	0	0	0	0	0	0	0
-27	-27.3435	0	0	0	0	0	0	0	0
-27	-27.2519	0	0	0	0	0	0	0	0
-27	-27.1602	0	0	0	0	0	0	0	0
-27	-27.0685	0	0	0	0	0	0	0	0
-27	-26.9768	0	0	0	0	0	0	0	0
-27	-26.8851	0	0	0	0	0	0	0	0
-27	-26.7935	0	0	0	0	0	0	0	0
-27	-26.7018	0	0	0	0	0	0	0	0
-27	-26.6101	0	0	0	0	0	0	0	0
-27	-26.5184	0	0	0	0	0	0	0	0
-26	-26.4267	0	0	0	0	0	0	0	0
-26	-26.3351	0	0	0	0	0	0	0	0
-26	-26.2434	0	0	0	0	0	0	0	0
-26	-26.1517	0	0	0	0	0	0	0	0
-26	-26.06	0	0	0	0	0	0	0	0
-26	-25.9683	0	0	0	0	0	0	0	0
-26	-25.8767	0	0	0	0	0	0	0	0
-26	-25.785	0	0	0	0	0	0	0	0
-26	-25.6933	0	0	0	0	0	0	0	0
-26	-25.6016	0	0	0	0	0	0	0	0
-26	-25.5099	0	0	0	0	0	0	0	0
-25	-25.4183	0	0	0	0	0	0	0	0
-25	-25.3266	0	0	0	0	0	0	0	0
-25	-25.2349	0	0	0	0	0	0	0	0
-25	-25.1432	0	0	0	0	0	0	0	0
-25	-25.0515	0	0	0	0	0	0	0	0
-25	-24.9599	0	0	0	0	0	0	0	0
-25	-24.8682	0	0	0	0	0	0	0	0
-25	-24.7765	0	0	0	0	0	0	0	0
-25	-24.6848	0	0	0	0	0	0	0	0
-25	-24.5931	0	0	0	0	0	0	0	0
-25	-24.5015	0	0	0	0	0	0	0	0
-24	-24.4098	0	0	0	0	0	0	0	0
-24	-24.3181	0	0	0	0	0	0	0	0
-24	-24.2264	0	0	0	0	0	0	0	0
-24	-24.1347	0	0	0	0	0	0	0	0
-24	-24.0431	0	0	0	0	0	0	0	0
-24	-23.9514	0	0	0	0	0	0	0	0
-24	-23.8597	0	0	0	0	0	0	0	0
-24	-23.768	0	0	0	0	0	0	0	0
-24	-23.6763	0	0	0	0	0	0	0	0
-24	-23.5847	0	0	0	0	0	0	0	0
-23	-23.493	0	0	0	0	0	0	0	0
-23	-23.4013	0	0	0	0	0	0	0	0
-23	-23.3096	0	0	0	0	0	0	0	0
-23	-23.2179	0	0	0	0	0	0	0	0
-23	-23.1263	0	0	0	0	0	0	0	0
-23	-23.0346	0	0	0	0	0	0	0	0
-23	-22.9429	0	0	0	0	0	0	0	0
-23	-22.8512	0	0	0	0	0	0	0	0
-23	-22.7595	0	0	0	0	0	0	0	0
-23	-22.6679	0	0	0	0	0	0	0	0
-23	-22.5762	0	0	0	0	0	0	0	0
-22	-22.4845	0	0	0	0	0	0	0	0
-22	-22.3928	0	0	0	0	0	0	0	0
-22	-22.3011	0	0	0	0	0	0	0	0
-22	-22.2095	0	0	0	0	0	0	0	0
-22	-22.1178	0	0	0	0	0	0	0	0
-22	-22.0261	0	0	0	0	0	0	0	0
-22	-21.9344	0	0	0	0	0	0	0	0
-22	-21.8427	0	0	0	0	0	0	0	0
-22	-21.7511	0	0	0	0	0	0	0	0
-22	-21.6594	0	0	0	0	0	0	0	0
-22	-21.5677	0	0	0	0	0	0	0	0
-21	-21.476	0	0	0	0	0	0	0	0
-21	-21.3843	0	0	0	0	0	0	0	0
-21	-21.2927	0	0	0	0	0	0	0	0
-21	-21.201	0	0	0	0	0	0	0	0
-21	-21.1093	0	0	0	0	0	0	0	0
-21	-21.0176	0	0	0	0	0	0	0	0
-21	-20.9259	0	0	0	0	0	0	0	0
-21	-20.8343	0	0	0	0	0	0	0	0
-21	-20.7426	0	0	0	0	0	0	0	0
-21	-20.6509	0	0	0	0	0	0	0	0
-21	-20.5592	0	0	0	0	0	0	0	0
-20	-20.4675	0	0	0	0	0	0	0	0
-20	-20.3759	0	0	0	0	0	0	0	0
-20	-20.2842	0	0	0	0	0	0	0	0
-20	-20.1925	0	0	0	0	0	0	0	0
-20	-20.1008	0	0	0	0	0	0	0	0
-20	-20.0091	0	0	0	0	0	0	0	0
-20	-19.9175	0	0	0	0	0	0	0	0
-20	-19.8258	0	0	0	0	0	0	0	0
-20	-19.7341	17.8472	0	0.2122	12.7649	1.1555	0	0	0
-20	-19.6424	37.8123	-3.1551	0.3881	27.216	2.5817	-0.0225	-2.2658	-0.3253
-20	-19.5507	0	-96.1549	0	0	0	-0.2971	-70.1129	-12.1552
-19	-19.4591	53.6596	-23.3153	0.242	39.4396	5.9564	-0.0631	-17.0521	-3.0934
-19	-19.3674	27.6955	-60.9271	0.2213	20.4708	2.3624	-0.0851	-44.8196	-8.6611
-19	-19.2757	0	-7.3061	0	0	0	-0.1027	-5.3129	-0.4031
-19	-19.184	12.0872	-8.6347	0.1549	8.9523	0.3666	-0.1258	-6.3148	-0.3734
-19	-19.0923	44.49	-12.9826	0.4472	33.4788	1.8514	-0.1941	-9.5334	-0.3146
-19	-19.0007	23.8827	-13.9331	0.2862	17.9118	0.3252	-0.1866	-10.2793	-0.3754
-19	-18.909	51.26	-20.8006	0.7301	38.7707	0.637	-0.2641	-15.4217	-0.3663
-19	-18.8173	5.7566	-33.1828	0.0898	4.3775	0.0454	-0.4644	-24.7374	-0.327
-19	-18.7256	6.8765	-17.3148	0.1045	5.2481	0.0114	-0.1977	-12.9374	-0.0768
-19	-18.6339	0	-4.5195	0	0	0	-0.0554	-3.4097	-0.0428
-19	-18.5423	0	-49.9582	0	0	0	-0.6515	-37.9017	-0.2558
-18	-18.4506	0	-56.9389	0	0	0	-0.7343	-43.2133	-0.0998
-18	-18.3589	0	-3.5008	0	0	0	-0.045	-2.6772	-0.001
-18	-18.2672	0	0	0	0	0	0	0	0
-18	-18.1755	0	0	0	0	0	0	0	0
-18	-18.0838	0	0	0	0	0	0	0	0
-18	-17.9922	0	0	0	0	0	0	0	0
-18	-17.9005	0	0	0	0	0	0	0	0
-18	-17.8088	0	0	0	0	0	0	0	0
-18	-17.7171	0	0	0	0	0	0	0	0
-18	-17.6254	0	0	0	0	0	0	0	0
-18	-17.5338	0	0	0	0	0	0	0	0
-17	-17.4421	0	0	0	0	0	0	0	0
-17	-17.3504	0	0	0	0	0	0	0	0
-17	-17.2587	0	0	0	0	0	0	0	0
-17	-17.167	0	0	0	0	0	0	0	0
-17	-17.0754	0	0	0	0	0	0	0	0
-17	-16.9837	0	0	0	0	0	0	0	0
-17	-16.892	0	0	0	0	0	0	0	0
-17	-16.8003	0	0	0	0	0	0	0	0
-17	-16.7086	0	0	0	0	0	0	0	0
-17	-16.617	0	0	0	0	0	0	0	0
-17	-16.5253	0	0	0	0	0	0	0	0
-16	-16.4336	0	0	0	0	0	0	0	0
-16	-16.3419	0	0	0	0	0	0	0	0
-16	-16.2502	0	0	0	0	0	0	0	0
-16	-16.1586	0	0	0	0	0	0	0	0
-16	-16.0669	0	0	0	0	0	0	0	0
-16	-15.9752	0	0	0	0	0	0	0	0
-16	-15.8835	0	0	0	0	0	0	0	0
-16	-15.7918	0	0	0	0	0	0	0	0
-16	-15.7002	0	0	0	0	0	0	0	0
-16	-15.6085	0	0	0	0	0	0	0	0
-16	-15.5168	0	0	0	0	0	0	0	0
-15	-15.4251	0	0	0	0	0	0	0	0
-15	-15.3334	0	0	0	0	0	0	0	0
-15	-15.2418	0	0	0	0	0	0	0	0
-15	-15.1501	0	0	0	0	0	0	0	0
-15	-15.0584	0	0	0	0	0	0	0	0
-15	-14.9667	0	0	0	0	0	0	0	0
-15	-14.875	0	0	0	0	0	0	0	0
-15	-14.7834	0	0	0	0	0	0	0	0
-15	-14.6917	0	0	0	0	0	0	0	0
-15	-14.6	0	0	0	0	0	0	0	0
-15	-14.5083	0	0	0	0	0	0	0	0
-14	-14.4166	0	0	0	0	0	0	0	0
-14	-14.325	0	0	0	0	0	0	0	0
-14	-14.2333	0	0	0	0	0	0	0	0
-14	-14.1416	0	0	0	0	0	0	0	0
-14	-14.0499	0	0	0	0	0	0	0	0
-14	-13.9582	0	0	0	0	0	0	0	0
-14	-13.8666	0	0	0	0	0	0	0	0
-14	-13.7749	0	0	0	0	0	0	0	0
-14	-13.6832	0	0	0	0	0	0	0	0
-14	-13.5915	0	0	0	0	0	0	0	0
-13	-13.4998	0	0	0	0	0	0	0	0
-13	-13.4082	0	0	0	0	0	0	0	0
-13	-13.3165	0	0	0	0	0	0	0	0
-13	-13.2248	0	0	0	0	0	0	0	0
-13	-13.1331	0	0	0	0	0	0	0	0
-13	-13.0414	0	0	0	0	0	0	0	0
-13	-12.9498	0	0	0	0	0	0	0	0
-13	-12.8581	0	0	0	0	0	0	0	0
-13	-12.7664	0	0	0	0	0	0	0	0
-13	-12.6747	0	0	0	0	0	0	0	0
-13	-12.583	0	0	0	0	0	0	0	0
-12	-12.4914	0	0	0	0	0	0	0	0
-12	-12.3997	0	0	0	0	0	0	0	0
-12	-12.308	0	0	0	0	0	0	0	0
-12	-12.2163	0	0	0	0	0	0	0	0
-12	-12.1246	0	0	0	0	0	0	0	0
-12	-12.033	0	0	0	0	0	0	0	0
-12	-11.9413	0	0	0	0	0	0	0	0
-12	-11.8496	0	0	0	0	0	0	0	0
-12	-11.7579	0	0	0	0	0	0	0	0
-12	-11.6662	0	0	0	0	0	0	0	0
-12	-11.5746	0	0	0	0	0	0	0	0
-11	-11.4829	0	0	0	0	0	0	0	0
-11	-11.3912	0	0	0	0	0	0	0	0
-11	-11.2995	0	0	0	0	0	0	0	0
-11	-11.2078	0	0	0	0	0	0	0	0
-11	-11.1162	0	0	0	0	0	0	0	0
-11	-11.0245	0	0	0	0	0	0	0	0
-11	-10.9328	0	0	0	0	0	0	0	0
-11	-10.8411	0	0	0	0	0	0	0	0
-11	-10.7494	0	0	0	0	0	0	0	0
-11	-10.6578	0	0	0	0	0	0	0	0
-11	-10.5661	0	0	0	0	0	0	0	0
-10	-10.4744	0	0	0	0	0	0	0	0
-10	-10.3827	0	0	0	0	0	0	0	0
-10	-10.291	0	0	0	0	0	0	0	0
-10	-10.1994	0	0	0	0	0	0	0	0
-10	-10.1077	0	0	0	0	0	0	0	0
-10	-10.016	0	0	0	0	0	0	0	0
-9.9	-9.92435	0	0	0	0	0	0	0	0
-9.8	-9.83265	0	0	0	0	0	0	0	0
-9.7	-9.74105	0	0	0	0	0	0	0	0
-9.6	-9.64935	0	0	0	0	0	0	0	0
-9.6	-9.55765	0	0	0	0	0	0	0	0
-9.5	-9.46595	32.4894	-23.5397	0.4972	18.0171	6.7092	-0.2905	-13.0557	-4.8612
-9.4	-9.37425	19.9214	-95.4076	0.3034	11.2539	4.2016	-1.27	-53.9448	-20.1228
-9.3	-9.28265	0	0	0	0	0	0	0	0
-9.2	-9.19095	0	0	0	0	0	0	0	0
-9.1	-9.09925	0	0	0	0	0	0	0	0
-9	-9.00755	0	0	0	0	0	0	0	0
-8.9	-8.91585	0	0	0	0	0	0	0	0
-8.8	-8.82425	0	0	0	0	0	0	0	0
-8.7	-8.73255	0	0	0	0	0	0	0	0
-8.6	-8.64085	0	0	0	0	0	0	0	0
-8.5	-8.54915	0	0	0	0	0	0	0	0
-8.5	-8.45745	0	0	0	0	0	0	0	0
-8.4	-8.36585	0	0	0	0	0	0	0	0
-8.3	-8.27415	0	0	0	0	0	0	0	0
-8.2	-8.18245	0	0	0	0	0	0	0	0
-8.1	-8.09075	0	0	0	0	0	0	0	0
-8	-7.99905	0	0	0	0	0	0	0	0
-7.9	-7.90745	12.641	0	0.9048	5.9571	0.6051	0	0	0
-7.8	-7.81575	7.0706	-9.4713	0.4795	3.3739	0.4034	-0.606	-4.4486	-0.5435
-7.7	-7.72405	9.1279	-6.7946	0.583	4.4213	0.6622	-0.3999	-3.242	-0.4813
-7.6	-7.63235	12.1558	-21.4852	0.7485	5.9453	0.991	-1.2241	-10.3452	-1.6253
-7.5	-7.54065	0.318	-13.2491	0.0194	0.1568	0.0286	-0.662	-6.4952	-1.3763
-7.4	-7.44905	17.8973	0	1.4025	8.5769	1.4057	0	0	0
-7.4	-7.35735	10.4269	-17.6216	0.7827	5.1233	0.6827	-0.9823	-8.6665	-1.3665
-7.3	-7.26565	4.4376	-21.3686	0.3277	2.1914	0.3407	-1.1714	-10.5345	-2.0441
-7.2	-7.17395	25.5025	-10.4598	2.3318	12.5637	1.2128	-0.5436	-5.223	-1.0123
-7.1	-7.08225	17.4172	-13.478	1.5455	8.6617	0.7828	-0.8121	-6.7702	-1.0783
-7	-6.99065	40.4619	-19.0796	3.2692	20.2077	3.6826	-1.1764	-9.5952	-1.3996
-6.9	-6.89895	19.9074	-18.8693	2.1235	9.8089	1.3625	-0.9926	-9.6343	-1.8043
-6.8	-6.80725	42.4458	-6.4266	4.7489	20.8968	3.0568	-0.4018	-3.2845	-0.4898
-6.7	-6.71555	0	-24.1581	0	0	0	-1.3495	-12.4922	-2.096
-6.6	-6.62385	9.847	-32.7915	1.39	4.8003	0.6614	-1.4512	-17.2016	-3.7943
-6.5	-6.53225	23.1338	-2.855	2.9888	11.4544	1.9204	-0.1044	-1.5244	-0.4092
-6.4	-6.44055	25.9006	-32.566	3.4679	12.8517	2.0871	-1.7833	-17.3428	-3.0738
-6.3	-6.34885	39.4845	-15.839	5.8363	19.4602	3.0947	-1.0395	-8.4397	-1.2341
-6.3	-6.25715	23.6714	-24.2705	3.6209	11.6994	1.4027	-2.078	-12.7794	-0.8542
-6.2	-6.16545	15.9596	-16.9797	2.0936	8.1256	1.049	-1.4194	-9.0361	-0.6323
-6.1	-6.07385	0	-17.7624	0	0	0	-1.2353	-9.6141	-0.5547
-6	-5.98215	0	-30.4366	0	0	0	-2.2015	-16.6472	-1.0124
-5.9	-5.89045	0	-35.815	0	0	0	-2.9629	-19.5269	-1.014
-5.8	-5.79875	12.7097	0	5.2422	4.3754	0.1128	0	0	0
-5.7	-5.70705	107.774	0	60.9468	28.7429	0.5702	0	0	0
-5.6	-5.61545	27.7756	0	15.0205	7.7604	0.1051	0	0	0
-5.5	-5.52375	14.2739	0	6.8505	4.447	0.0682	0	0	0
-5.4	-5.43205	10.7646	0	3.8731	4.0213	0.0479	0	0	0
-5.3	-5.34035	19.6229	0	5.7198	7.9748	0.0546	0	0	0
-5.2	-5.24865	22.6482	-0.6242	6.9106	9.1062	0.0711	-0.1356	-0.2774	-0.0024
-5.2	-5.15705	18.9466	-11.4582	5.3791	7.9175	0.0705	-2.4014	-5.1757	-0.0468
-5.1	-5.06535	13.0289	-21.7622	3.5016	5.6118	0.0511	-4.3918	-9.8246	-0.0549
-5	-4.97365	15.2199	-15.4341	4.5589	6.3515	0.0514	-3.1612	-6.9569	-0.0477
-4.9	-4.88195	3.4081	-16.2891	0.8942	1.4947	0.0096	-3.4429	-7.3568	-0.0758
-4.8	-4.79025	2.3116	-22.7084	0.6288	1.0093	0.003	-4.8084	-10.2871	-0.0889
-4.7	-4.69865	34.1738	-8.7824	11.3648	13.7009	0.0564	-1.8394	-4.0118	-0.0248
-4.6	-4.60695	14.256	-7.1928	4.7656	5.7002	0.0232	-1.5771	-3.2372	-0.0186
-4.5	-4.51525	32.3004	-11.7582	10.5351	13.2007	0.0493	-2.8314	-5.1481	-0.0236
-4.4	-4.42355	16.2786	-1.8051	4.5643	6.9773	0.0327	-0.4254	-0.8022	-0.0042
-4.3	-4.33185	10.8627	-3.6971	2.9834	4.7092	0.0256	-0.6742	-1.7556	-0.0067
-4.2	-4.24025	16.9728	-12.3496	4.9291	7.1506	0.0321	-2.32	-5.869	-0.0279
-4.1	-4.14855	28.3352	-31.2721	8.4376	11.9369	0.0728	-6.872	-14.4474	-0.0668
-4.1	-4.05685	27.5501	-26.9317	8.5544	11.4214	0.0459	-7.033	-12.1052	-0.0558
-4	-3.96515	26.174	-21.6185	8.1505	10.8818	0.0311	-5.1967	-9.9821	-0.0439
-3.9	-3.87345	30.4624	-26.9035	10.1376	12.3098	0.0436	-6.5079	-12.5025	-0.0534
-3.8	-3.78185	24.2848	-42.6933	8.1642	9.8898	0.0475	-11.3377	-19.5132	-0.0498
-3.7	-3.69015	52.9279	-48.5373	18.3003	21.3103	0.1392	-13.3578	-22.2428	-0.049
-3.6	-3.59845	30.2902	-34.4343	12.2734	11.0764	0.0548	-8.6632	-16.3054	-0.0441
-3.5	-3.50675	57.5817	-36.5546	25.4972	19.7781	0.1064	-8.9696	-17.5337	-0.064
-3.4	-3.41505	32.5199	-38.2897	14.1051	11.4402	0.0671	-9.7955	-18.3023	-0.0776
-3.3	-3.32345	31.899	-38.6207	13.3476	11.4925	0.044	-9.9822	-18.332	-0.0649
-3.2	-3.23175	40.4235	-40.7799	17.2292	14.4405	0.0423	-11.8624	-18.6528	-0.0589
-3.1	-3.14005	38.387	-30.3924	21.2928	10.6261	0.0326	-9.5564	-13.4282	-0.0247
-3	-3.04835	29.4365	-47.6814	21.5891	4.561	0.0183	-16.9686	-19.993	-0.0409
-3	-2.95665	63.1501	-27.5799	48.018	8.4165	0.0376	-10.6396	-11.0557	-0.0174
-2.9	-2.86505	47.5547	-25.1281	36.9564	5.8096	0.0274	-10.7423	-9.3756	-0.0128
-2.8	-2.77335	75.4859	-27.6753	57.3968	10.3363	0.0526	-12.4762	-9.9272	-0.0157
-2.7	-2.68165	72.9136	-24.7555	51.4756	13.1313	0.0421	-12.9321	-7.6886	-0.0154
-2.6	-2.58995	52.5283	-4.3684	37.2312	9.4464	0.0256	-3.0956	-0.7634	-0.0026
-2.5	-2.49825	41.5879	-81.0046	27.7174	8.8467	0.033	-54.6144	-15.8741	-0.0372
-2.4	-2.40665	31.005	-55.2929	18.231	8.4316	0.036	-42.4566	-7.1012	-0.031
-2.3	-2.31495	24.8868	-45.0681	13.1437	7.965	0.0321	-34.5375	-5.9238	-0.0233
-2.2	-2.22325	31.9594	-72.6527	15.4668	11.4243	0.0428	-55.8934	-9.696	-0.0462
-2.1	-2.13155	22.2457	-83.2131	10.3166	8.2482	0.0422	-61.0514	-13.2281	-0.0462
-2	-2.03985	24.4773	-47.2602	10.118	10.1705	0.0327	-35.4001	-7.1569	-0.0266
-1.9	-1.94825	15.4857	-79.3662	7.4668	5.5916	0.0501	-52.5394	-17.2057	-0.0626
-1.9	-1.85655	30.9325	-34.7032	13.5176	12.2843	0.0647	-20.4947	-9.5918	-0.0341
-1.8	-1.76485	17.3724	-31.2753	7.4385	7.0883	0.0397	-17.2981	-9.6202	-0.0248
-1.7	-1.67315	14.1482	-25.4715	6.8762	5.1897	0.0381	-11.5807	-9.7556	-0.0308
-1.6	-1.58145	13.6744	-42.8738	6.3854	5.2235	0.0222	-18.7921	-17.0384	-0.039
-1.5	-1.48985	11.1509	-19.6599	4.9016	4.5303	0.0297	-7.6968	-8.5447	-0.0236
-1.4	-1.39815	21.1734	-10.9072	8.2405	9.4607	0.0256	-4.2382	-4.8092	-0.02
-1.3	-1.30645	14.0053	-26.0305	4.2358	7.209	0.0134	-10.1747	-11.4253	-0.0402
-1.2	-1.21475	19.249	-7.7954	5.2541	10.429	0.0188	-3.8581	-2.7926	-0.0221
-1.1	-1.12305	18.6223	-5.85	4.8615	10.2714	0.022	-3.2612	-1.8484	-0.0185
-1	-1.03145	27.5592	-28.3338	7.4397	15.1127	0.0267	-15.3904	-9.2151	-0.0897
-0.94	-0.939747	25.9076	-26.0572	7.0425	14.2722	0.022	-11.6261	-10.554	-0.0661
-0.85	-0.848047	31.3329	-30.2765	8.8897	17.1034	0.0222	-13.74	-12.2431	-0.0653
-0.76	-0.756347	39.585	-22.2932	12.0837	21.0957	0.021	-9.7592	-9.3737	-0.0444
-0.66	-0.664647	26.8919	-17.0365	8.8384	13.9122	0.0095	-6.9863	-7.5996	-0.0188
-0.57	-0.573047	10.9574	-34.9135	3.7127	5.5866	0.0048	-14.0246	-15.9783	-0.0314
-0.48	-0.481347	25.34	-18.3209	8.6722	12.9392	0.0068	-7.1535	-8.6445	-0.0172
-0.39	-0.389647	18.5321	0	6.1792	9.7322	0.0033	0	0	0
-0.3	-0.297947	14.2643	0	4.7874	7.5074	0.0022	0	0	0
-0.21	-0.206247	6.7233	0	2.2532	3.5524	0.0006	0	0	0
-0.11	-0.114647	5.977	0	1.9807	3.2088	0.0004	0	0	0
-0.023	-0.0229465	0	0	0	0	0	0	0	0
0.069	0.0687535	0	0	0	0	0	0	0	0
0.16	0.160453	0	0	0	0	0	0	0	0
0.25	0.252153	0	0	0	0	0	0	0	0
0.34	0.343753	0	0	0	0	0	0	0	0
0.44	0.435453	0	0	0	0	0	0	0	0
0.53	0.527153	0	0	0	0	0	0	0	0
0.62	0.618853	0	0	0	0	0	0	0	0
0.71	0.710553	0	0	0	0	0	0	0	0
0.8	0.802153	0	0	0	0	0	0	0	0
0.89	0.893853	0	-25.6141	0	0	0	-19.6703	-3.9458	-0.0102
0.99	0.985553	0	0	0	0	0	0	0	0
1.1	1.07725	0	-23.5802	0	0	0	-17.1424	-4.4811	-0.0119
1.2	1.16895	0	-17.4506	0	0	0	-12.3801	-3.5294	-0.0093
1.3	1.26055	0	-20.4752	0	0	0	-14.3271	-4.3171	-0.0136
1.4	1.35225	0	-10.541	0	0	0	-7.2264	-2.4245	-0.0042
1.4	1.44395	0	-10.5125	0	0	0	-6.9856	-2.5554	-0.0027
1.5	1.53565	0	-11.175	0	0	0	-7.2971	-2.8479	-0.0028
1.6	1.62735	0	-33.4895	0	0	0	-21.3659	-9.2027	-0.0044
1.7	1.71895	0	-15.3752	0	0	0	-9.5757	-4.5241	-0.0024
1.8	1.81065	0	-9.379	0	0	0	-5.8827	-2.7002	-0.0006
1.9	1.90235	0	-12.0552	0	0	0	-7.4041	-3.6662	-0.0008
2	1.99405	0	-0.7136	0	0	0	-0.433	-0.2237	0
2.1	2.08575	0	0	0	0	0	0	0	0
2.2	2.17735	0	0	0	0	0	0	0	0
2.3	2.26905	0	0	0	0	0	0	0	0
2.4	2.36075	0	0	0	0	0	0	0	0
2.5	2.45245	0	0	0	0	0	0	0	0
2.5	2.54415	0	0	0	0	0	0	0	0
2.6	2.63575	0	0	0	0	0	0	0	0
2.7	2.72745	0	0	0	0	0	0	0	0
2.8	2.81915	0	0	0	0	0	0	0	0
2.9	2.91085	0	0	0	0	0	0	0	0
3	3.00255	0	0	0	0	0	0	0	0
3.1	3.09415	0	0	0	0	0	0	0	0
3.2	3.18585	0	0	0	0	0	0	0	0
3.3	3.27755	0	0	0	0	0	0	0	0
3.4	3.36925	0.0095	0	0.0016	0.0012	0	0	0	0
3.5	3.46095	0.0632	-0.0014	0.0087	0.0165	0.001	0	0	0
3.6	3.55255	0.1643	-0.0366	0.0215	0.0407	0.0025	-0.0054	-0.0088	-0.0005
3.6	3.64425	0.3126	-0.119	0.0427	0.0777	0.0049	-0.016	-0.0296	-0.0018
3.7	3.73595	0.5941	-0.2485	0.0792	0.1509	0.0094	-0.0345	-0.0623	-0.004
3.8	3.82765	0.8972	-0.4548	0.1186	0.2319	0.014	-0.0623	-0.1153	-0.0074
3.9	3.91935	1.06	-0.7852	0.1398	0.2783	0.0165	-0.1058	-0.2041	-0.0124
4	4.01105	1.1401	-0.9966	0.1496	0.3037	0.0176	-0.1336	-0.2635	-0.0158
4.1	4.10265	1.1634	-1.0989	0.1511	0.3164	0.0177	-0.1461	-0.2951	-0.0174
4.2	4.19435	0.9876	-1.2518	0.127	0.2722	0.0152	-0.1643	-0.3424	-0.0197
4.3	4.28605	1.0662	-1.0461	0.1372	0.2967	0.0164	-0.1361	-0.2904	-0.0166
4.4	4.37775	1.2393	-0.9934	0.1591	0.3464	0.0193	-0.1279	-0.2795	-0.0158
4.5	4.46945	1.418	-1.1605	0.1817	0.3992	0.022	-0.1484	-0.3283	-0.0187
4.6	4.56105	1.6692	-1.3332	0.2129	0.4748	0.026	-0.1695	-0.3797	-0.0216
4.7	4.65275	1.8944	-1.5604	0.2385	0.549	0.0295	-0.1976	-0.4475	-0.0255
4.7	4.74445	1.5111	-1.8684	0.1881	0.4431	0.0234	-0.2341	-0.5458	-0.0303
4.8	4.83615	2.4061	-1.6608	0.2964	0.7218	0.0364	-0.2062	-0.4915	-0.0267
4.9	4.92785	2.3356	-1.3541	0.3015	0.6742	0.037	-0.1675	-0.4064	-0.0218
5	5.01945	1.8174	-3.4184	0.2294	0.5287	0.0314	-0.4269	-1.0204	-0.0547
5.1	5.11115	2.3058	-2.4606	0.2893	0.6739	0.0406	-0.3076	-0.7224	-0.0425
5.2	5.20285	2.7991	-2.0317	0.3506	0.8209	0.0505	-0.2473	-0.5997	-0.0381
5.3	5.29455	3.414	-2.556	0.4251	1.0087	0.0616	-0.3097	-0.7592	-0.0486
5.4	5.38625	2.845	-2.7863	0.3586	0.8364	0.0532	-0.3371	-0.8291	-0.0537
5.5	5.47785	2.3231	-3.04	0.3006	0.6749	0.0452	-0.3667	-0.9089	-0.0591
5.6	5.56955	2.1412	-2.1472	0.2732	0.6209	0.0441	-0.2691	-0.631	-0.0444
5.7	5.66125	2.1826	-6.6273	0.2777	0.6278	0.0432	-0.8298	-2.0197	-0.1087
5.8	5.75295	4.345	-1.9561	0.5138	1.271	0.0878	-0.244	-0.5673	-0.0424
5.8	5.84465	4.1874	-2.5941	0.4893	1.1942	0.0923	-0.3101	-0.7506	-0.0557
5.9	5.93625	6.6989	-4.3339	0.7688	1.9016	0.171	-0.4922	-1.2488	-0.1011
6	6.02795	2.7699	-4.467	0.3196	0.7614	0.0788	-0.499	-1.2669	-0.1165
6.1	6.11965	4.3271	-2.9564	0.5424	1.1863	0.1238	-0.3174	-0.8296	-0.0908
6.2	6.21135	5.6603	-3.8803	0.6639	1.5669	0.1864	-0.4605	-1.0607	-0.1196
6.3	6.30305	6.0525	-8.1945	0.6749	1.6614	0.2265	-0.8771	-2.3571	-0.2878
6.4	6.39465	6.7248	-5.5164	0.7671	1.7349	0.3246	-0.5794	-1.5025	-0.2262
6.5	6.48635	6.5739	-8.5254	0.7874	1.7204	0.33	-0.9109	-2.217	-0.4335
6.6	6.57805	6.1579	-5.8412	0.6702	1.5825	0.3351	-0.6526	-1.5226	-0.3154
6.7	6.66975	8.1202	-8.1418	0.8814	2.2244	0.4095	-0.9273	-2.1512	-0.4732
6.8	6.76145	3.0897	-5.9646	0.3217	0.7462	0.2178	-0.6233	-1.6335	-0.3608
6.9	6.85305	8.4215	-7.1169	0.9298	2.0154	0.5969	-0.7589	-1.8407	-0.4632
6.9	6.94475	9.6708	-11.9925	1.1895	2.4869	0.696	-1.3227	-2.999	-0.8569
7	7.03645	10.6626	-9.3075	1.316	2.564	0.8648	-1.0872	-2.328	-0.7487
7.1	7.12815	12.2026	-12.3829	1.4349	2.8775	1.0114	-1.5005	-3.007	-1.0613
7.2	7.21985	13.1608	-11.2325	1.387	3.1369	1.0952	-1.2662	-2.6907	-0.9956
7.3	7.31145	13.7144	-8.9178	1.5167	3.4459	1.1524	-0.9351	-2.2074	-0.7953
7.4	7.40315	10.2873	-18.1813	1.2158	2.6087	0.8668	-1.8565	-4.6	-1.6683
7.5	7.49485	8.581	-5.8443	1.0093	2.2108	0.7382	-0.6317	-1.5299	-0.465
7.6	7.58655	12.8057	-12.9929	1.5116	3.1985	1.1541	-1.3473	-3.3494	-1.2823
7.7	7.67825	9.1266	-11.2991	0.972	2.301	0.877	-1.2001	-2.8491	-1.126
7.8	7.76985	14.9075	-6.7053	1.5177	3.5916	1.3548	-0.7054	-1.7098	-0.6868
7.9	7.86155	25.0538	-20.686	2.4268	6.1876	2.3106	-1.9437	-5.1145	-2.1231
8	7.95325	7.7888	-19.2679	0.8053	1.9875	0.6963	-1.801	-4.8923	-1.7603
8	8.04495	11.3647	-12.8844	1.2269	2.7894	0.7988	-1.2871	-3.2842	-1.1052
8.1	8.13665	11.9765	-10.8796	1.4005	2.9727	0.8964	-1.1176	-2.7116	-0.8615
8.2	8.22825	13.7759	-7.5536	1.5533	3.4881	1.0803	-0.9095	-1.8131	-0.5052
8.3	8.31995	7.6344	-8.0815	1.1369	1.9591	0.4619	-0.8554	-2.0861	-0.647
8.4	8.41165	15.1544	-9.2929	1.8643	3.8645	0.9797	-1.3325	-2.3535	-0.5125
8.5	8.50335	12.2445	-26.9319	1.6354	3.0569	0.7469	-3.0327	-7.4033	-2.0113
8.6	8.59505	19.6023	-8.6355	2.7326	4.7845	1.0899	-1.1465	-2.1357	-0.5028
8.7	8.68665	17.8011	-17.787	2.5547	4.4116	1.0217	-2.4665	-4.4197	-0.9175
8.8	8.77835	15.9101	-12.1689	2.0967	3.9427	0.8815	-1.7602	-3.0369	-0.687
8.9	8.87005	19.0995	-17.2761	2.6026	4.7577	0.9416	-2.3308	-4.3619	-0.9489
9	8.96175	10.52	-17.1628	1.4359	2.6724	0.5593	-2.358	-4.3989	-0.8862
9.1	9.05345	30.0634	-14.225	3.9103	7.0339	1.4897	-1.9804	-3.457	-0.66
9.1	9.14505	14.9787	-41.0781	1.8954	3.6186	0.7585	-5.7356	-9.4547	-1.6769
9.2	9.23675	16.7414	-24.5238	1.9935	4.177	1.0083	-3.1587	-5.9519	-1.2035
9.3	9.32845	18.0442	-15.6638	2.2161	4.358	1.0045	-2.014	-3.9731	-0.8764
9.4	9.42015	10.006	-18.0939	1.1955	2.3964	0.5832	-2.2955	-4.5396	-0.9541
9.5	9.51185	10.8381	-3.4689	1.3133	2.5897	0.6258	-0.3876	-0.8866	-0.2135
9.6	9.60345	8.3765	-12.2611	1.037	1.9992	0.4222	-1.5339	-2.9208	-0.7015
9.7	9.69515	13.0886	-8.1439	1.5963	3.1811	0.5882	-1.0828	-1.9166	-0.3442
9.8	9.78685	13.175	-12.6399	1.7031	2.8795	0.4707	-1.5774	-3.0835	-0.5452
9.9	9.87855	14.6355	-15.4998	1.8842	3.4343	0.5474	-2.0394	-3.5527	-0.5371
10	9.97025	11.603	-15.4824	1.3969	2.8126	0.4179	-2.1433	-3.524	-0.5714
10	10.0619	16.2463	-13.6994	2.0597	3.7409	0.4628	-1.7088	-3.287	-0.4638
10	10.1536	21.6215	-16.0605	2.6361	5.0644	0.6248	-2.0754	-3.797	-0.4345
10	10.2453	18.3447	-16.3124	2.3213	4.101	0.4463	-2.1134	-3.8133	-0.4312
10	10.337	6.3773	-18.1219	0.7173	1.5219	0.1805	-2.3719	-4.12	-0.417
10	10.4287	17.6447	-6.88	2.1212	3.9556	0.3968	-0.8019	-1.6409	-0.178
11	10.5203	13.8266	-7.1928	1.5534	3.0544	0.3539	-0.8461	-1.6606	-0.1878
11	10.612	18.0245	-10.4578	2.0869	3.8481	0.3618	-1.0581	-2.3598	-0.2879
11	10.7037	10.4224	-12.2174	1.0929	2.3448	0.2092	-1.4905	-2.6249	-0.2192
11	10.7954	4.1719	-5.6191	0.4224	1.0085	0.0891	-0.5697	-1.2858	-0.0908
11	10.8871	13.3919	-5.3923	1.5593	2.6842	0.2072	-0.6297	-1.1797	-0.1082
11	10.9787	6.3044	-16.7781	0.7509	1.2797	0.1104	-2.0159	-3.543	-0.2774
11	11.0704	8.762	-10.9876	1.1037	1.7336	0.1845	-1.3806	-2.2646	-0.2167
11	11.1621	5.0836	-7.6153	0.6389	1.0056	0.0796	-0.9747	-1.5179	-0.1694
11	11.2538	12.9376	-5.3638	1.5386	2.4899	0.1815	-0.6728	-1.0711	-0.0782
11	11.3455	12.4525	-13.1197	1.4302	2.3895	0.1763	-1.5281	-2.5354	-0.1789
11	11.4371	11.0233	-13.5454	1.1954	2.1048	0.1771	-1.5226	-2.582	-0.1834
12	11.5288	9.6913	-10.2115	0.9702	1.7992	0.1302	-1.1026	-1.9051	-0.1508
12	11.6205	11.3475	-9.878	1.1583	2.1191	0.1373	-0.952	-1.8996	-0.1415
12	11.7122	17.092	-12.2489	1.7177	3.241	0.2299	-1.2335	-2.2729	-0.1383
12	11.8039	8.1886	-14.9675	0.8716	1.4594	0.1444	-1.4992	-2.8422	-0.1961
12	11.8955	5.6051	-7.4009	0.5749	0.9876	0.0913	-0.7757	-1.3241	-0.1333
12	11.9872	26.799	-6.1321	2.9725	4.5236	0.4618	-0.6339	-1.0771	-0.0991
12	12.0789	9.7715	-25.1826	1.1388	1.6781	0.161	-2.7698	-4.2641	-0.4319
12	12.1706	11.4152	-9.5871	1.3013	1.908	0.1829	-1.0993	-1.6595	-0.1642
12	12.2623	17.3289	-15.7567	1.9254	2.9047	0.256	-1.8079	-2.6834	-0.2123
12	12.3539	14.5404	-14.1224	1.67	2.3402	0.2781	-1.5655	-2.3138	-0.2313
12	12.4456	16.3016	-14.0868	1.8557	2.6112	0.3611	-1.5489	-2.3542	-0.2795
13	12.5373	17.5543	-14.7947	1.9987	2.8703	0.2647	-1.6514	-2.3851	-0.2938
13	12.629	16.7016	-15.496	1.8313	2.6613	0.2887	-1.7235	-2.5516	-0.2364
13	12.7207	15.6757	-22.5517	1.9075	2.3753	0.2943	-2.455	-3.6189	-0.3895
13	12.8123	1.3562	-9.2011	0.1714	0.2013	0.0211	-1.0841	-1.3768	-0.1538
13	12.904	22.9158	-0.7772	2.8161	3.32	0.3098	-0.0897	-0.1142	-0.0118
13	12.9957	24.7106	-18.2964	2.8605	3.52	0.4569	-2.1975	-2.6684	-0.247
13	13.0874	7.2942	-21.3593	0.8373	1.0705	0.1385	-2.4433	-3.1369	-0.3959
13	13.1791	0	-5.5737	0	0	0	-0.6618	-0.8278	-0.1228
13	13.2707	0	0	0	0	0	0	0	0
13	13.3624	0	0	0	0	0	0	0	0
13	13.4541	0	0	0	0	0	0	0	0
14	13.5458	0	0	0	0	0	0	0	0
14	13.6375	0	0	0	0	0	0	0	0
14	13.7291	0	0	0	0	0	0	0	0
14	13.8208	0	0	0	0	0	0	0	0
14	13.9125	0	0	0	0	0	0	0	0
14	14.0042	0	0	0	0	0	0	0	0
14	14.0959	0	0	0	0	0	0	0	0
14	14.1875	0	0	0	0	0	0	0	0
14	14.2792	0	0	0	0	0	0	0	0
14	14.3709	0	0	0	0	0	0	0	0
14	14.4626	0	0	0	0	0	0	0	0
15	14.5543	0	0	0	0	0	0	0	0
15	14.6459	0	0	0	0	0	0	0	0
15	14.7376	0	0	0	0	0	0	0	0
15	14.8293	0	0	0	0	0	0	0	0
15	14.921	0	0	0	0	0	0	0	0
15	15.0127	0	0	0	0	0	0	0	0
15	15.1043	0	0	0	0	0	0	0	0
15	15.196	0	0	0	0	0	0	0	0
15	15.2877	0	0	0	0	0	0	0	0
15	15.3794	0	0	0	0	0	0	0	0
15	15.4711	0	0	0	0	0	0	0	0
16	15.5627	0	0	0	0	0	0	0	0
16	15.6544	0	0	0	0	0	0	0	0
16	15.7461	0	0	0	0	0	0	0	0
16	15.8378	0	0	0	0	0	0	0	0
16	15.9295	0	0	0	0	0	0	0	0
16	16.0211	0	0	0	0	0	0	0	0
16	16.1128	0	0	0	0	0	0	0	0
16	16.2045	0	0	0	0	0	0	0	0
16	16.2962	0	0	0	0	0	0	0	0
16	16.3879	0	0	0	0	0	0	0	0
16	16.4795	0	0	0	0	0	0	0	0
17	16.5712	0	0	0	0	0	0	0	0
17	16.6629	0	0	0	0	0	0	0	0
17	16.7546	0	0	0	0	0	0	0	0
17	16.8463	0	0	0	0	0	0	0	0
17	16.9379	0	0	0	0	0	0	0	0
17	17.0296	0	0	0	0	0	0	0	0
17	17.1213	0	0	0	0	0	0	0	0
17	17.213	0	0	0	0	0	0	0	0
17	17.3047	0	0	0	0	0	0	0	0
17	17.3963	0	0	0	0	0	0	0	0
